# Supplementary material for: Determining Maximum Glycolytic Capacity Using Extracellular Flux Measurements
Source: PLoS One. 2016 Mar 31;11(3):e0152016. doi: 10.1371/journal.pone.0152016 (PMC4816457; doi:10.1371/journal.pone.0152016)
Supplement: S1 Table — (XLS) [file pone.0152016.s001.xls]

## Sheet: Data Viewer Version
9

## Sheet: Raw Data
Profile	2
M=%A81#,S,S,S,QM``````/____\`````>')D9IJ9F9F9F15`>')F9IJ9F9F9 MF0%````````````````````````````````````````````````````````` M```````````````````````````````````````````````````````````` M```````````````````````````````````````````````````````````` M```````````````````````````````````````````````````````````` M```````````````````````````````````````````````````````````` M``````````````````````````…
M```````````````````````````````````````````````````````````` M```````````````````````````````````````````````````````````` M```````````````````````````````````````````````````````````` M```````````````````````````````````````````````````````````` M```````````````````````````````````````````````````````````` M```````````````````````````````````````````````````````````` M``````````````````````````…
M```````````````````````````````````````````````````````````` M```````````````````````````````````````````````````````````` M```````````````````````````````````````````````````````````` M```````````````````````````````````````````````````````````` M```````````````````````````````````````````````````````````` M```````````````````````````````````````````````````````````` M``````````````````````````…
M```````````````````````````````````````````````````````````` M```````````````````````````````````````````````````````````` M```````````````````````````````````````````````````````````` M```````````````````````````````````````````````````````````` M```````````````````````````````````````````````````````````` M```````````````````````````````````````````````````````````` M``````````````````````````…
M```````````````````````````````````````````````````````````` M```````````````````````````````````````````````````````````` M```````````````````````````````````````````````````````````` M```````````````````````````````````````````````````````````` M```````````````````````````````````````````````````````````` M```````````````````````````````````````````````````````````` M``````````````````````````…
M```````````````````````````````````````````````````````````` M```````````````````````````````````````````````````````````` M```````````````````````````````````````````````````````````` M```````````````````````````````````````````````````````````` M```````````````````````````````````````````````````````````` M```````````````````````````````````````````````````````````` M``````````````````````````…
M```````````````````````````````````````````````````````````` M```````````````````````````````````````````````````````````` M```````````````````````````````````````````````````````````` M```````````````````````````````````````````````````````````` M```````````````````````````````````````````````````````````` M```````````````````````````````````````````````````````````` M``````````````````````````…
M```````````````````````````````````````````````````````````` M```````````````````````````````````````````````````````````` M```````````````````````````````````````````````````````````` M```"````>````-`'````````:@,,```````````````````````````````` M```````````````````````````````````````````````````````````` M```````````````````````````````````````````````````````````` M``````````````````````````…
M```````````````````````````````````````````````````````````` M```````````````````````````````````````````````````````````` M```````````````````````````````````````````````````````````` M```````````````````````````````````````````````````````````` M```````````````````````````````````````````````````````````` M```````````````````````````````"````>````-`'````````:@,,```` M``````````````````````````…
M```````````````````````````````````````````````````````````` M```````````````````````````````````````````````````"````>``` M`-`'````````:@,,```````````````````````````````````````````` M```````````````````````````````````````````````````````````` M```````````````````````````````````````````````````````````` M```````````````````````````````````````````````````````````` M``````````````````````````…
M```````````````````````````````````````````````````````````` M```````````````````````````````````````````````````````````` M```````````````````````````````````````````````````````````` M```````````````````````````````````````````````````````````` M```````````````````"````/````-`'````````:@,,```````````````` M```````````````````````````````````````````````````````````` M``````````````````````````…
M````````````````````````````````````````````4D]4```````````` M```````````````````````````````````````````````````````````` M```````````````````````````````````````````````````````````` M```````````````````````````````````````````````````````````` M```````````````````````````````````````````````````````````` M```````````````````````````````````````````````````````````` M``````````````````````````…
M````````````````4B]-```````````````````````````````````````` M```````````````````````````````````````````````````````````` M```````````````````````````````````````````````````````````` M```````````````````````````````````````````````````````````` M```````````````````````````````````````````````````````````` M```````````````````````````````````````````````````````````` M````````4D]4``````````````…
M+@`````````````````````````````````````````````````````````` M```````````````````````````````````````````````````````````` M```````````````````````````````````````````````````````````` M```````````````````````````````````````````````````````````` M```````````````````````````````````````````````````````````` M``````````````````````````````P````Q```````````````````````` M``````````````````````````…
M```````````````````````````````````````````````````````````` M```````````````````````````````````````````````````````````` M```````````````````````````````````````````````````````````` M```````````````````````````````````````````````````````````` M`````````````````````````````````````````````````````(`````` M``````````````````````#_____1W)O=7`@,3$````````````````````` M``````````````````````````…
M``(````"````<7%F9@```````!Q`"@````H````#````"@````\````*```` M```````````````_`````````````)9"`````````````,`_````````R$(` M`#1#`0``````X$````!!`0```````````$!``0```````````,A"`0`````` MR$(``#1#`0``````@#\``"!!`0``````R$(``#1#``````````````!#```` M`````````,A"```````````````_````````@#\``"!!`0```!D````!```` M``$#`````00````!`P````$"`````0,````!`P````$#`````0(````!```` M``$#`````0(````!`P````$#``…
M```````````````````````````````````````````````````````````` M```````````````````````````````````````````````````````````` M```````````````````````````````````````````````````````````` M```````````````````````````````````````````````````````````` M```````````````````````````````````````````````````````````` M```````````````````````````````````````````````````````````` M`/____]-0T8W``````````````…
M```````````````````````````````````````````````````````````` M```````````````````````````````````````````````````````````` M```````````````````````````````````````````````````````````` M```````````````````````````````````````````````````````````` M```````````````````````````````````````````````````````````` M```````````````````````````````````````````````````````````` M``````````````````````````…
M_P$````!`````0````$`````````````````````````________________ M_____P$````!`````0````$`````````````````````````____________ M_________P$````!`````0````$`````````````````````````________ M_____________P$````!`````0````$`````````````````````````____ M_________________P$````!`````0````$````````````````````````` M_____________________P$````!`````0````$````````````````````` M````_____________________P…
M```````````````````````````````````````````````````````````` M```````````````````````````````````````````````````````````` M```````````````````````````````````````````````````````````` M```````````````````````````````````````````````````````````` M```````````````````````````````````````````````````````````` M```````````````````````````````````````````````````````````` M``````````````````````````…
M```````````````````````````````````````````````````````````` M```````````````````````````````````````````````````````````` M`````````````````#$R-3$T```````````````````````````````````` M```````````````````````````````````````````````````````````` M```````````````````````````````````````````````````````````` M```````````````````````````````````````````````````````````` M``````````````````````````…
M_"U`-#,S,S/S+4!\%*Y'X;HM0$CA>A2N!RY`V*-P/0KW+4!\%*Y'X1HN0#X* MUZ-P'2Y`/@K7HW`=+D!2N!Z%Z_$M0"I<C\+UZ"U`%*Y'X7KT+4"X'H7K4=@M M0!2N1^%Z%"Y`[%&X'H7K+4`*UZ-P/0HN0%*X'H7K\2U`N!Z%ZU'X+4`````` M`.`M0%R/PO4H_"U`I'`]"M<#+D!2N!Z%Z]$M0``````````````````````` M```````````````````````````````````````````````````````````` M```````````````````````````````````````````````````````````` M``````````````````````````…
M```````````````````````````````````````````````````````````` M`````````````#(Y,S$T```````````````````````````````````````` M```````````````````````````````````````````````````````````` M```````````````````````````````````````````````````````````` M```````````````````````````````````````````````````````````` M```````````````````````````````````````````````````````````` M``````````````````````````…
M```````````````````````````````````````````````````````````` M```1````F:\;W3*+Y$`````````````````````````````````````````` M```````````````````````````````````````````````````````````` M```````````````````````````````````````````````````````````` M```````````````````````````````````````````````````````````` M```````````````````````````````````````````````````````````` M``````````````````````````…
M```````````````````````````````````````````````````````````` M``````````````````````````````````(````S/O24,XOD0``````````` M```````````````````````````````````````````````````````````` M```````````````````````````````````````````````````````````` M```````````````````````````````````````````````````````````` M```````````````````````````````````````````````````````````` M``````````````````````````…
M```````````````````````````````````````````````````````````` M```````````````````````````````````````````````````````````` M````"````$&G#30TB^1````````````````````````````````````````` M```````````````````````````````````````````````````````````` M```````````````````````````````````````````````````````````` M```````````````````````````````````````````````````````````` M``````````````````````````…
M```````````````````````````````````````````````````````````` M```````````````````````````````````````````````````````````` M```````````````````````````````````(````#*#>QS2+Y$`````````` M```````````````````````````````````````````````````````````` M```````````````````````````````````````````````````````````` M```````````````````````````````````````````````````````````` M``````````````````````````…
M```````````````````````````````````````````````````````````` M```````````````````````````````````````````````````````````` M```````````````````````````````````````````````````````````` M``````$```!LS-=--8OD0``````````````````````````````````````` M```````````````````````````````````````````````````````````` M```````````````````````````````````````````````````````````` M``````````````````````````…
MB^1`!`````8`````````!`````8````````````````````````````````` M```````````````````````````````````````````````````````````` M```````````````````````````````````````````````````````````` M```````````````````````````````````````````````````````````` M``````````````````````````````````````````````!$8P``(EX``"9? M``",7@``4%\``%9?``#=7@``#U\``&)@``"[7P``PUX```1@``#O9```IU\` M``9@``#47```\UX``'5?```.9P…
M!```*@0``"H$```J!```*@0``"H$``!,!```3`0``$P$``!,!```3`0``$P$ M```````````````````````````````````````````````````````````` M```````````````````````````````````````````````````````````` M```````````````````````````````````````````````````````````` M```````````````````````````````````````````````````````````` M``````````````````">*P``U2L``/HL``"]+```IBP``*XL``#/+0``42P` M`'LL``#(*@``22P```8L``#<+0…
M!H````:````!`````0````$````!`````0````$````!`````0````$````! M`````0````$````!`````0````$````!`````0````$````!`````0````$` M```!`````0````$````!````````P,R,0D`````````````````````````` M```````````````````````````````````````````````````````````` M```````````````````````````````````````````````````````````` M```````````````````````````````````````````````````````````` M``````````````````````````…
M`&\I``!$*P``U2D``,(I``"+)P``YRD``$`I```;*P``[BD```LG``"5*0`` M]R@``.HH````+```XBD``'0I``"9*0``[R@``$PG``"8C@``>HP```62``#M MBP``0HT```J,``!.DP``D9P``#V4``"@E@``T90``&.4```>D0``,Y```*Z5 M```%L0``\I4``!6/``!SD0``R9@```N6``#ND@``SYD``-R4``#V?P``]G\` M`/9_``#V?P``]G\``/9_``#_?P``_W\``/]_``#_?P``_W\``/]_``#\?P`` M_'\``/Q_``#\?P``_'\``/Q_``#^?P``_G\``/Y_``#^?P``_G\``/Y_``"1 ME```298``"J1````E0``")(``)…
M`.<J``#F`P``Y@,``.8#``#F`P``Y@,``.8#``!1`P``40,``%$#``!1`P`` M40,``%$#``#"`P``P@,``,(#``#"`P``P@,``,(#``"B`P``H@,``*(#``"B M`P``H@,``*(#````````P,R,0D":F9F9F9D!0/G04X$SB^1`!`````8````` M````!`````8````````````````````````````````````````````````` M```````````````````````````````````````````````````````````` M```````````````````````````````````````````````````````````` M``````````````````````````…
M``"+80``]V$``"]C``#T8@``NF$``,5B``"H9P``GV(``&]C``"P7P``LF$` M`'9B```W:@``_V(``#)D``!D8@``5V0``.)B``"&!```A@0``(8$``"&!``` MA@0``(8$``#Z`P``^@,``/H#``#Z`P``^@,``/H#```J!```*@0``"H$```J M!```*@0``"H$``!,!```3`0``$P$``!,!```3`0``$P$```````````````` M```````````````````````````````````````````````````````````` M```````````````````````````````````````````````````````````` M``````````````````````````…
MF0``>ZD``&*;``!FF```QI@``#*E```^G```G:0``->4``#V?P``]G\``/9_ M``#V?P``]G\``/9_``#Z?P``^G\``/I_``#Z?P``^G\``/I_``#^?P``_G\` M`/Y_``#^?P``_G\``/Y_```&@```!H````:````&@```!H````:````!```` M`0````$````!`````0````$````!`````0````$````!`````0````$````! M`````0````$````!`````0````$````!`````0````$````!`````0````$` M```!````````P,R,0D`````````````````````````````````````````` M``````````````````````````…
M``````````!>8@``Q%P``*]=``!J70``CET``!5>``#>7```CUT``+=>``"D M7@``8UT``&5>``#C8@``#%X``/M>``#Y6@``]%P``-]=``!G90``.UX```1? M``"@70``35\``&%>``"Q)P``WRD``$TK``""*@``RBD``$DJ```:+```ZRH` M`'4J``!<)P``\BH``-(I```L+```YRH```(G``"0*@``@BD``+LI``"7+``` M]2H``#4J``!U*@``:2D``$`G``"0C@``<HP``/R1``#GBP``/HT```2,``!# MDP``B)P``#B4``";E@``QY0``%J4```8D0``*I```**5``#QL```Z)4```V/ M``!LD0``NY@``/^5``#AD@``OI…
M``````````````````````````````````````````!R*P``Y"T``$8O``!V M+@``J2T``#\N``!]+P``5RX``-,M``">*@``6BX``#4M``#^+P``KBX``+TJ M``!1+@``-BT``(XM```\,```IRX``.HM```8+@``$RT``,(J``#F`P``Y@,` M`.8#``#F`P``Y@,``.8#``!1`P``40,``%$#``!1`P``40,``%$#``#"`P`` MP@,``,(#``#"`P``P@,``,(#``"B`P``H@,``*(#``"B`P``H@,``*(#```` M````P,R,0D":F9F9F9D!0%]">XDSB^1`!`````8`````````!`````8````` M``````````````````````````…
M```````````````````````````````````````````````````````````` M```````````````````````````````````````````````````````````` M``````````````!99@``=6```%%A``!&80``3V$``-%A``#<7P``UF```/-A M``!$8@``?&```']A``!#9@``;6$``+1B``"'7@``7V```&-A``#(:```KF$` M`#IB``#Z8```9F(``!=B``"&!```A@0``(8$``"&!```A@0``(8$``#Z`P`` M^@,``/H#``#Z`P``^@,``/H#```J!```*@0``"H$```J!```*@0``"H$``!, M!```3`0``$P$``!,!```3`0``$…
M``#_?P``_W\``/]_``#\?P``_'\``/Q_``#\?P``_'\``/Q_``#^?P``_G\` M`/Y_``#^?P``_G\``/Y_``"-E```198``":1``#[E```!9(``)"3``"QF0`` M3)X``)R6```WH```6Z0``&F=```BG```AZ,``)F<``#JF0``=JD``%^;``!C MF```PY@``"ZE```[G```F*0``-64``#V?P``]G\``/9_``#V?P``]G\``/9_ M``#Z?P``^G\``/I_``#Z?P``^G\``/I_``#^?P``_G\``/Y_``#^?P``_G\` M`/Y_```&@```!H````:````&@```!H````:````!`````0````$````!```` M`0````$````!`````0````$```…
M```````````````````````````````````````````````````````````` M```````````````````````````````````````````````````````````` M``````````````````````````````````````````````````````#D80`` MVEL``)Q<``"D7```,UP``#)=``!H6P``<EP``)A=``"&7@``3UP``%5=``"& M80``_EP``(->``#J60``L5L``/9<```-9```%UT``$]=``!\7```IUT``,I= M``"<)P``W"H``%(L``!,*P``2BH``/DJ``#-+```Y2L``!4K``!L)P```"P` M`&<J``#V+```IBL``/\F``!'*P…
M```````````````````````````````````````````````````````````` M```````````````````````````````````````````````````````````` M```````````````````````````````````````````````````````````` M``````````````````````````!L*P``MRX``"<P```M+P``*RX``.(N```; M,```,R\``&4N``"7*@``:R\``*TM``"_,```:R\``*TJ```!+P``M2T``"TN M``"J,```D2\``&XN``#'+@``A2T``,PJ``#F`P``Y@,``.8#``#F`P``Y@,` M`.8#``!1`P``40,``%$#``!1`P…
M`0````$````!`````0````$````!``````````"`0D`````````````````` M```````````````````````````````````````````````````````````` M```````````````````````````````````````````````````````````` M```````````````````````````````````````````````````````````` M``````````````````````````````````````````````````````````"6 M90``:U\```U@``!`8```VE\``*!@``!27@``ME\``+5@```08@``1U\``$1@ M``#)9```/6```.1A```Y70``W%…
M``.2``#IBP``.HT```F,``!-DP``BYP``#>4``"AE@``TY0``&24```:D0`` M,Y```+>5```8L0``\I4``!./``!ND0``RY@```J6``#PD@``VID``-N4``#V M?P``]G\``/9_``#V?P``]G\``/9_``#_?P``_W\``/]_``#_?P``_W\``/]_ M``#]?P``_7\``/U_``#]?P``_7\``/U_``#^?P``_G\``/Y_``#^?P``_G\` M`/Y_``"2E```1Y8``">1``#]E```!I(``)*3``"XF0``49X``)Z6```\H``` M8Z0``&N=```IG```DJ,``*"<``#OF0``?ZD``&.;``!EF```Q9@``#2E```^ MG```H:0``-F4``#V?P``]G\``/…
M`*4#``"E`P``I0,``*4#``````````"`0D":F9F9F9D!0,W!"ZLSB^1`!``` M``8`````````!`````8````````````````````````````````````````` M```````````````````````````````````````````````````````````` M```````````````````````````````````````````````````````````` M```````````````````````````````````````````````````````````` M``````````````````````````````````````!Q9```C5T``'!>``!<7@`` M>EX``$A?```!7@``HEX``*%?``…
M``"#!```@P0``(,$``#Y`P``^0,``/D#``#Y`P``^0,``/D#```D!```)`0` M`"0$```D!```)`0``"0$``!$!```1`0``$0$``!$!```1`0``$0$```````` M```````````````````````````````````````````````````````````` M```````````````````````````````````````````````````````````` M```````````````````````````````````````````````````````````` M```````````````````````````````````````````````````````````` M``````````#(*P``8RP``*8M``…
M?P``_G\``/Y_``#^?P``_G\``/Y_```&@```!H````:````&@```!H````:` M```!`````0````$````!`````0````$````!`````0````$````!`````0`` M``$````!`````0````$````!`````0````$````!`````0````$````!```` M`0````$````!``````````"`0D`````````````````````````````````` M```````````````````````````````````````````````````````````` M```````````````````````````````````````````````````````````` M``````````````````````````…
M0%\``.9?``!67@``'V```/]?``#M)P``BRD``-XJ``!9*@``["D``#(J```? M+```Q2H``'DJ``"^)P``T"H```4J``!B+```S"H``#@G``!9*@``G"D``(HI M``!N+```QRH``%HJ```J*@``7BD``&<G``",C@``<(P``/B1``#CBP``.8T` M``",```^DP``A)P``#64``"6E@``P)0``%64```5D0``)I```)^5``#FL``` MXY4```F/``!JD0``M9@``/J5``#:D@``MID``,R4``#V?P``]G\``/9_``#V M?P``]G\``/9_``#_?P``_W\``/]_``#_?P``_W\``/]_``#]?P``_7\``/U_ M``#]?P``_7\``/U_``#^?P``_G…
MIBX``.`J```@+@``62T``$HM```3,```BBX``/TM``#G+0``$2T``/4J``#1 M`P``T0,``-$#``#1`P``T0,``-$#```V`P``-@,``#8#```V`P``-@,``#8# M``"Q`P``L0,``+$#``"Q`P``L0,``+$#``"E`P``I0,``*4#``"E`P``I0,` M`*4#``````````"`0D":F9F9F9D!0&OM&K,SB^1`!`````8`````````!``` M``8````````````````````````````````````````````````````````` M```````````````````````````````````````````````````````````` M``````````````````````````…
M``````````````````````#Y9P``%&$``+UA```$8@``R6$``,5B``#R8``` MA6$``)IB``!]9```PV```"]B``#79P``<V(``/1B``"L7@``86```-%A``#X M9P``FF(``"IC``"N80``7F,``*MC``"#!```@P0``(,$``"#!```@P0``(,$ M``#Y`P``^0,``/D#``#Y`P``^0,``/D#```D!```)`0``"0$```D!```)`0` M`"0$``!$!```1`0``$0$``!$!```1`0``$0$```````````````````````` M```````````````````````````````````````````````````````````` M``````````````````````````…
M``"NF0``2)X``)R6```VH```6*0``&>=```?G```@Z,``):<``#GF0``<ZD` M`%R;``!AF```P)@``"NE```YG```E:0``-.4``#V?P``]G\``/9_``#V?P`` M]G\``/9_``#Z?P``^G\``/I_``#Z?P``^G\``/I_``#^?P``_G\``/Y_``#^ M?P``_G\``/Y_```&@```!H````:````&@```!H````:````!`````0````$` M```!`````0````$````!`````0````$````!`````0````$````!`````0`` M``$````!`````0````$````!`````0````$````!`````0````$````!```` M``````"`0D````````````````…
M```````````````````````````````````````````````````````````` M``#-8P``E5P``#5=``"D70``[UP``$E>``#87```35T``'=>``!*8```P5P` M`#->``!A8P``-5X``/U>``!86@``)UP``+%=``"88P``.%X``'1>``!:70`` MPUX``(A?```&*```ORH``#LL``!H*P``@2H```DK```++0```2P``%DK``"^ M)P```2P``+8J``")+0``TRL``#,G``!5*P``12H``%8J```G+0``[BL``!4K M``#O*@``^BD``%4G``"(C@``:XP``/*1``#>BP``-XT``/R+```WDP``?9P` M`#*4``"2E@``N)0``$Z4```2D0…
M```````````````````````````````````````````````````````````` M``````````````````````````````````"R*P``C"X```8P``!#+P``.BX` M`.LN``!#,```0"\``)$N``#6*@``,B\``.PM``!*,0``>2\``-\J```*+P`` MXBT```XN``"\,```F"\``+LN``"B+@``B"T``/`J``#1`P``T0,``-$#``#1 M`P``T0,``-$#```V`P``-@,``#8#```V`P``-@,``#8#``"Q`P``L0,``+$# M``"Q`P``L0,``+$#``"E`P``I0,``*4#``"E`P``I0,``*4#``````````"` M0D":F9F9F9D!0`@9*KLSB^1`!`…
M```````````````````````````````````````````````````````````` M```````````````````````````````````````````````````````````` M```````````````````````````````````````````````````````````` M``````!;9P``&V```*E@```_80``B&```,MA``#>7P``B&```+1A``![8P`` MR%\``"YA``"K9@``5&$``&1B``"(70``.E\``-%@```%9P``?F$``(MA``!T M8```PV$```]C``"#!```@P0``(,$``"#!```@P0``(,$``#Y`P``^0,``/D# M``#Y`P``^0,``/D#```D!```)`…
M`,&4``#V?P``]G\``/9_``#V?P``]G\``/9_``#_?P``_W\``/]_``#_?P`` M_W\``/]_``#]?P``_7\``/U_``#]?P``_7\``/U_``#^?P``_G\``/Y_``#^ M?P``_G\``/Y_``"*E```098``"*1``#WE````9(``(R3``"KF0``1IX``)F6 M```TH```5:0``&2=```<G```@*,``).<``#EF0``;ZD``%J;``!>F```OI@` M`"BE```VG```D:0``-&4``#V?P``]G\``/9_``#V?P``]G\``/9_``#Z?P`` M^G\``/I_``#Z?P``^G\``/I_``#^?P``_G\``/Y_``#^?P``_G\``/Y_```& M@```!H````:````&@```!H````…
M```````````````````````````````````````````````````````````` M```````````````````````````````````````````````````````````` M```````````````````````````````````````````````````````````` M```````````````````````````````````````````````J8P``J%L```Y< M``#)7```K%L``%)=``"]6P``5%P``&U=``!)7P``UEL``$1=```P8@``'%T` M`%E>```G60``YEH``+M<``"78@``+ET``,]<``!A7```4UT``/I>``#_)P`` MJRL``$LM```O+```_"H``,TK``…
M```````````````````````````````````````````````````````````` M```````````````````````````````````````````````````````````` M```````````````````````````````````````````````````````````` M```````````````````````````````````````````````````````````` M``````````````````"U*P``@2\``!@Q```+,```M"X``)\O``#P,```'#`` M`!PO``#;*@``/C```&,N```2,@``-3```-PJ``#*+P``9"X``,HN```V,0`` M?C```$@O``!$+P``!"X``.<J``…
M`````0````$````!`````0````$````!`````0````$````!`````0````$` M```!`````0````$````!``````````"`0D`````````````````````````` M```````````````````````````````````````````````````````````` M```````````````````````````````````````````````````````````` M```````````````````````````````````````````````````````````` M``````````````````````````````````````````````````"09@```5\` M`'M?``!#8```*%\``*)@``"(7@…
M0RD``/4H``!E*P``$2H``,,I``#&*0``.BD``,,G``"0C@``<8P``/B1``#C MBP``-XT```&,``!!DP``@YP``#.4``"8E@``PI0``%>4```5D0``)Y```*.5 M``#QL```XI4```F/``!HD0``MY@``/R5``#=D@``O9D``,R4``#V?P``]G\` M`/9_``#V?P``]G\``/9_``#_?P``_W\``/]_``#_?P``_W\``/]_``#]?P`` M_7\``/U_``#]?P``_7\``/U_``#^?P``_G\``/Y_``#^?P``_G\``/Y_``". ME```198``"61``#ZE```!)(``(^3``"SF0``3)X``)R6```XH```7*0``&F= M```EG```B*,``)J<``#IF0``>*…
M0@,``$(#``#%`P``Q0,``,4#``#%`P``Q0,``,4#``"-`P``C0,``(T#``"- M`P``C0,``(T#``````````"`0D":F9F9F9D!0!68Q=TSB^1`!`````8````` M````!`````8````````````````````````````````````````````````` M```````````````````````````````````````````````````````````` M```````````````````````````````````````````````````````````` M```````````````````````````````````````````````````````````` M``````````````````````````…
M`*QA``"::```ZV(``&9C```*8@``Q&,``(%D``"(!```B`0``(@$``"(!``` MB`0``(@$``#R`P``\@,``/(#``#R`P``\@,``/(#```6!```%@0``!8$```6 M!```%@0``!8$``!#!```0P0``$,$``!#!```0P0``$,$```````````````` M```````````````````````````````````````````````````````````` M```````````````````````````````````````````````````````````` M```````````````````````````````````````````````````````````` M``````````````````````````…
M``#V?P``]G\``/9_``#Z?P``^G\``/I_``#Z?P``^G\``/I_``#^?P``_G\` M`/Y_``#^?P``_G\``/Y_```&@```!H````:````&@```!H````:````!```` M`0````$````!`````0````$````!`````0````$````!`````0````$````! M`````0````$````!`````0````$````!`````0````$````!`````0````$` M```!``````````"`0D`````````````````````````````````````````` M```````````````````````````````````````````````````````````` M``````````````````````````…
M7P``%EP``-==``#-8@``GET``'%?``"M60``>5L``%Y=```59```,5X``$9> M``"`70``M5X``)9@```.*```-"H``(LK```:*P``/2H``,HJ``"^*P``32L` M`/(J``"F)P``+BL``(@J``#V+```/RL``$$G``#]*@``^"D```DJ``"E+``` MBRL``)HJ``"X*@``ZBD``*(G``"%C@``:(P``/"1``#=BP``-HT``/J+```T MDP``>IP``#"4``"0E@``M90``$J4```/D0``')```)25``#1L```UY4```"/ M``!AD0``II@``.Z5``#-D@``IID``,&4``#V?P``]G\``/9_``#V?P``]G\` M`/9_``#_?P``_W\``/]_``#_?P…
M+@``#RX``*\N```1+P``FBX``#,N``"Y*@``>"X``,(M``"[,```"2\``/DJ M``#!+@``QRT``-,M```;,```(B\``#8N``!;+@``=RT``"LK``#=`P``W0,` M`-T#``#=`P``W0,``-T#``!"`P``0@,``$(#``!"`P``0@,``$(#``#%`P`` MQ0,``,4#``#%`P``Q0,``,4#``"-`P``C0,``(T#``"-`P``C0,``(T#```` M``````"`0D":F9F9F9D!0'L)[>4SB^1`!`````8`````````!`````8````` M```````````````````````````````````````````````````````````` M``````````````````````````…
M```````````````````````````````````````````````````````````` M```````````````.:```7U\``,U?``"B8```=U\```MA``"27P``F5\``/!@ M``">8@``FUX``%U@``"%90``.6```+-B``"&7```*%X``!Q@```$9P``"6$` M`+%@```Q8```,&$```5D``"(!```B`0``(@$``"(!```B`0``(@$``#R`P`` M\@,``/(#``#R`P``\@,``/(#```6!```%@0``!8$```6!```%@0``!8$``!# M!```0P0``$,$``!#!```0P0``$,$```````````````````````````````` M``````````````````````````…
M`/Y_``#^?P``_G\``/Y_``"'E```/Y8``""1``#UE````)(``(J3``"IF0`` M0YX``)>6```QH```4Z0``&*=```:G```?:,``)&<``#BF0``;*D``%B;``!> MF```O)@``":E```UG```CZ0``,^4``#V?P``]G\``/9_``#V?P``]G\``/9_ M``#Z?P``^G\``/I_``#Z?P``^G\``/I_``#^?P``_G\``/Y_``#^?P``_G\` M`/Y_```&@```!H````:````&@```!H````:````!`````0````$````!```` M`0````$````!`````0````$````!`````0````$````!`````0````$````! M`````0````$````!`````0````…
M```````````````````````````````````````````````````````````` M```````````````````````````````````````````````````````@9``` MHEH``,=:``#?6P``'UH``"A<``#96@``\UH``$Y<``"\7@``75H``!U<``!] M8```QUL``.]>``#-5P``?UD``,1;```B8@``.5P``&I;``"V6P``-EP```M@ M```3*```,2L``*$L``#_*P``I2H``(HK``!T+```4"P``(,K``"7)P``&2P` M``DK``#3+0```"P``#@G``"X*P``ARH``+`J```Y+0``:BP``"8K``!=*P`` M6RH``)$G``"`C@``9(P``.N1``…
M```````````````````````````````````````````````````````````` M```````````````````````````````````````````````````````````` M``````````````````````````#7*P``#B\``'$P``#.+P``?"X``$PO``"P M+P``F"\``,,N``"_*@``72\``#HN``!],0``NB\``.XJ``!D+P``,BX``&TN M``"O,```^2\``*<N``#4+@``U"T```0K``#=`P``W0,``-T#``#=`P``W0,` M`-T#``!"`P``0@,``$(#``!"`P``0@,``$(#``#%`P``Q0,``,4#``#%`P`` MQ0,``,4#``"-`P``C0,``(T#``…
M```````````````````````````````````````````````````````````` M```````````````````````````````````````````````````````````` M```````````````````````````````````````````````````````````` M``````````````````````````````````````````````````````````!A M9P``7ET``*]=``#E7@``%ET``/=>``#X7```IET```A?```#8@``Q%P``'Q> M```$8P``/UX``!=B``!I6@``XEL``$)>``#49```P5X``(]=```37@``9EX` M`$9C``"(!```B`0``(@$``"(!`…
M$Y```(B5``"[L```S94``/>.``!9D0``F9@``.*5``"_D@``E9D``+>4``#V M?P``]G\``/9_``#V?P``]G\``/9_``#_?P``_W\``/]_``#_?P``_W\``/]_ M``#]?P``_7\``/U_``#]?P``_7\``/U_``#^?P``_G\``/Y_``#^?P``_G\` M`/Y_``"&E```/I8``!^1``#SE```_I$``(B3``"GF0``0)X``):6```OH``` M3Z0``%^=```7G```>*,``(Z<``#AF0``:*D``%6;``!;F```NI@``"*E```S MG```BZ0``,V4``#V?P``]G\``/9_``#V?P``]G\``/9_``#Z?P``^G\``/I_ M``#Z?P``^G\``/I_``#^?P``_G…
M``8`````````!`````8````````````````````````````````````````` M```````````````````````````````````````````````````````````` M```````````````````````````````````````````````````````````` M```````````````````````````````````````````````````````````` M``````````````````````````````````````!H8P``A%@``*E8```A6@`` MD%<```Q:```V6```]%@``%5:```_7@``9%@``!Q:``#H70``JUD``%]>``"U M50``)%<``.=9``#:7P``^5D``!…
M`!8$```6!```%@0``!8$``!#!```0P0``$,$``!#!```0P0``$,$```````` M```````````````````````````````````````````````````````````` M```````````````````````````````````````````````````````````` M```````````````````````````````````````````````````````````` M```````````````````````````````````````````````````````````` M``````````#&*P``RR\``#PQ``!M,```U"X``.(O```=,```23```#$O``"O M*@``#S```)`N```1,@``13```-…
M```!`````0````$````!`````0````$````!`````0````$````!`````0`` M``$````!`````0````$````!`````0````$````!`````0````$````!```` M`0````$````!````````0#-S0D`````````````````````````````````` M```````````````````````````````````````````````````````````` M```````````````````````````````````````````````````````````` M```````````````````````````````````````````````````````````` M``````````````````````````…
M*P``J2H``*HJ``#,)P``P2H``'$J``!U+```TRH``&@G``"?*@``ZBD``,,I M```7+```YRH``$XJ``!7*@``N2D``+<G``"(C@``:HP``/*1``#>BP``-8T` M`/N+```XDP``?9P``"^4``"1E@``N)0``$V4```1D0``()```)F5``#;L``` MVI4```&/``!CD0``K9@``/*5``#2D@``K)D``,.4``#V?P``]G\``/9_``#V M?P``]G\``/9_``#_?P``_W\``/]_``#_?P``_W\``/]_``#]?P``_7\``/U_ M``#]?P``_7\``/U_``#^?P``_G\``/Y_``#^?P``_G\``/Y_``"+E```0I8` M`"*1``#XE````I(``(V3``"NF0…
M`P``P@,``,(#``#"`P``P@,``,(#```U`P``-0,``#4#```U`P``-0,``#4# M``"T`P``M`,``+0#``"T`P``M`,``+0#``"4`P``E`,``)0#``"4`P``E`,` M`)0#````````0#-S0D":F9F9F9D!0(>TC`\TB^1`!`````8`````````!``` M``8````````````````````````````````````````````````````````` M```````````````````````````````````````````````````````````` M```````````````````````````````````````````````````````````` M``````````````````````````…
M'5\``'-@```38P``NET``,E?``"=9```TE\``&EC``#J6P``X%T``)Q?```7 M9@``(V```+U@```)8```0V$``.9D``!Y!```>00``'D$``!Y!```>00``'D$ M``#V`P``]@,``/8#``#V`P``]@,``/8#```3!```$P0``!,$```3!```$P0` M`!,$``!,!```3`0``$P$``!,!```3`0``$P$```````````````````````` M```````````````````````````````````````````````````````````` M```````````````````````````````````````````````````````````` M``````````````````````````…
M`%F;``!=F```OI@``":E```VG```D:0``-"4``#V?P``]G\``/9_``#V?P`` M]G\``/9_``#Z?P``^G\``/I_``#Z?P``^G\``/I_``#^?P``_G\``/Y_``#^ M?P``_G\``/Y_```%@```!8````6````%@```!8````6````!`````0````$` M```!`````0````$````!`````0````$````!`````0````$````!`````0`` M``$````!`````0````$````!`````0````$````!`````0````$````!```` M````0#-S0D`````````````````````````````````````````````````` M``````````````````````````…
M```V90```%H``&1:```<6P``K%D``)=;``#P60``:%H``.!;``!A7P``:ED` M`&M;``":7P``3EL``,I?```F5P``$UD``"-;``!980``-%L``'];``""6P`` M!UP``-]@``!<*```^RH``$,L``#;*P``S2H``($K```Y+```#"P``(DK``"^ M)P``_"L``!PK``"^+0``WBL``%LG``"O*P``@"H``*<J```"+0``(RP``/`J M```H*P``62H``*@G``"`C@``98P``.N1``#9BP``,XT``/:+```NDP``=IP` M`"V4``",E@``KY0``$24```+D0``&)```(^5``#'L```TI4``/N.``!=D0`` MGY@``.B5``#&D@``G9D``+R4``…
M```````````````````````````````````0+```TRX``.TO``"5+P``A"X` M`$$O``!D+P``0B\``+<N``#3*@``-R\``$<N``!R,0``E2\``/DJ``!>+P`` M+BX``&HN``"3,```O2\``),N``"\+@``W"T``"LK``#"`P``P@,``,(#``#" M`P``P@,``,(#```U`P``-0,``#4#```U`P``-0,``#4#``"T`P``M`,``+0# M``"T`P``M`,``+0#``"4`P``E`,``)0#``"4`P``E`,``)0#``````````"` M0D":F9F9F9D!0"3@FQ<TB^1`!`````8`````````!`````8````````````` M``````````````````````````…
M```````````````````````````````````````````````````````````` M```````````````````````````````````````````````````````````` M``````";:```OEP``#Q=```@7@``GUP``%A>```W7```$ET``)%>``#(8@`` MV%L``,-=```A8@``R5T```9C``##60``D5L``*%=```G9```PET``+M=``#Z M70``15X``$QD``!Y!```>00``'D$``!Y!```>00``'D$``#V`P``]@,``/8# M``#V`P``]@,``/8#```3!```$P0``!,$```3!```$P0``!,$``!,!```3`0` M`$P$``!,!```3`0``$P$``````…
M_W\``/]_``#]?P``_7\``/U_``#]?P``_7\``/U_``#^?P``_G\``/Y_``#^ M?P``_G\``/Y_``"'E```/Y8``""1``#TE```_Y$``(J3``"IF0``0YX``)>6 M```PH```4:0``&&=```8G```>Z,``(^<``#BF0``:JD``%6;``!<F```O)@` M`"2E```TG```C*0``,Z4``#V?P``]G\``/9_``#V?P``]G\``/9_``#Z?P`` M^G\``/I_``#Z?P``^G\``/I_``#^?P``_G\``/Y_``#^?P``_G\``/Y_```% M@```!8````6````%@```!8````6````!`````0````$````!`````0````$` M```!`````0````$````!`````0…
M```````````````````````````````````````````````````````````` M```````````````````````````````````````````````````````````` M``````````````````````````````````````````````##9```Y%<``!Q8 M``!860``$U<``&M9``!:5P``0E@``,E9``#V7@``65<``#]9``#]7```&%D` M`$=?``#75```N58``!99```<7P``VU@``#E8``!P60``+UD``%)@``!@*``` MUBL``"HM``"(+```)2L``"\L``#-+```Z2P```DL``"V)P``X"P``),K``") M+@``F2P``&@G``!.+```\2H``%…
M```````````````````````````````````````````````````````````` M```````````````````````````````````````````````````````````` M```````````````````````````````````````````````````````````` M``````````````````#Z*P``E2\``.@P```\,```SRX``,DO``#W+P``#C`` M`#PO``#+*@``^R\``+(N```A,@``-S```/<J``#Y+P``@RX``.LN```1,0`` M>#```/TN``!$+P``+"X```@K``#"`P``P@,``,(#``#"`P``P@,``,(#```U M`P``-0,``#4#```U`P``-0,``#…
M```!`````0````$````!````````0#-S0D`````````````````````````` M```````````````````````````````````````````````````````````` M```````````````````````````````````````````````````````````` M```````````````````````````````````````````````````````````` M```````````````````````````````````````````````````<:```=EH` M`,9:```V7```Y%D``!)<``!660``Q%H``%5<```V8@``CUD``');``!#7P`` M1EL``&=B``!%5P``YU@``%%;``…
MBP``,HT``/*+```IDP``<9P``"J4``")E@``J)0``#Z4```(D0``$I```(65 M``"XL```S94``/:.``!9D0``EY@``."5``"]D@``DYD``+64``#V?P``]G\` M`/9_``#V?P``]G\``/9_``#_?P``_W\``/]_``#_?P``_W\``/]_``#]?P`` M_7\``/U_``#]?P``_7\``/U_``#^?P``_G\``/Y_``#^?P``_G\``/Y_``"& ME```/I8``!^1``#TE```_I$``(B3``"GF0``09X``):6```PH```4*0``&"= M```7G```>J,``(Z<``#AF0``:JD``%6;``!;F```NI@``"*E```RG```BZ0` M`,V4``#V?P``]G\``/9_``#V?P…
M`P``E`,``)0#``````````"`0D":F9F9F9D!0%GRBR4TB^1`!`````8````` M````!`````8````````````````````````````````````````````````` M```````````````````````````````````````````````````````````` M```````````````````````````````````````````````````````````` M```````````````````````````````````````````````````````````` M```````````````````````````````J9```?U4``+-5``!E5P``2E0```M7 M``!F5```WU4``&Q7``"#7@``)E…
M>00``'D$``#V`P``]@,``/8#``#V`P``]@,``/8#```3!```$P0``!,$```3 M!```$P0``!,$``!,!```3`0``$P$``!,!```3`0``$P$```````````````` M```````````````````````````````````````````````````````````` M```````````````````````````````````````````````````````````` M```````````````````````````````````````````````````````````` M```````````````````````````````````````````````````````````` M``#\*P``.S```)0Q``#4,```)"…
M`/Y_``#^?P``_G\``/Y_```%@```!8````6````%@```!8````6````!```` M`0````$````!`````0````$````!`````0````$````!`````0````$````! M`````0````$````!`````0````$````!`````0````$````!`````0````$` M```!``````````"`0D`````````````````````````````````````````` M```````````````````````````````````````````````````````````` M```````````````````````````````````````````````````````````` M``````````````````````````…
M``#W6P``"UT``+5A``!@*```]BD``/@J``#N*@``7"H``,(J``!T*P``_"H` M`-LJ``"U)P``#"L``*PJ``#)+```)"L``&DG``#Q*@``-BH``"$J``!2+``` M)2L``'XJ``"5*@```BH``*0G``"+C@``;8P``/61``#@BP``.(T``/V+```\ MDP``@)P``#*4``"5E@``O)0``%"4```2D0``(9```)N5``#?L```W94```2/ M``!FD0``KY@``/65``#4D@``L)D``,24``#V?P``]G\``/9_``#V?P``]G\` M`/9_``#_?P``_W\``/]_``#_?P``_W\``/]_``#\?P``_'\``/Q_``#\?P`` M_'\``/Q_``#^?P``_G\``/Y_``…
M``#++@``Y"T``-<M```1,```]2X``!\N``!"+@``IBT``#`K``#B`P``X@,` M`.(#``#B`P``X@,``.(#``!%`P``10,``$4#``!%`P``10,``$4#``"[`P`` MNP,``+L#``"[`P``NP,``+L#``"B`P``H@,``*(#``"B`P``H@,``*(#```` M``````"`0D":F9F9F9D!0/G04T$TB^1`!`````8`````````!`````8````` M```````````````````````````````````````````````````````````` M```````````````````````````````````````````````````````````` M``````````````````````````…
M``````````````!L:0``3%T``-1=``!@7@``25T``/)>``#47```A%T``-]> M``!#8P``^%L``"Y>``!*8@``/5X``)AC```[6@``D%P``/!=``#*8P``_UT` M`"A?``#17@``B5\``$EE``!S!```<P0``',$``!S!```<P0``',$```#!``` M`P0```,$```#!````P0```,$```1!```$00``!$$```1!```$00``!$$```\ M!```/`0``#P$```\!```/`0``#P$```````````````````````````````` M```````````````````````````````````````````````````````````` M``````````````````````````…
M2)X``)N6```VH```6*0``&:=```?G```@J,``)2<``#GF0``<ZD``%N;``!@ MF```P)@``"JE```XG```DZ0``-*4``#V?P``]G\``/9_``#V?P``]G\``/9_ M``#Y?P``^7\``/E_``#Y?P``^7\``/E_``#^?P``_G\``/Y_``#^?P``_G\` M`/Y_```%@```!8````6````%@```!8````6````!`````0````$````!```` M`0````$````!`````0````$````!`````0````$````!`````0````$````! M`````0````$````!`````0````$````!`````0````$````!``````````"` M0D````````````````````````…
M``````````````````````````````````````````````````````!O90`` M2%@``+Q8``"060``[E<``.I9```)6```GU@``"%:``!M7P``:%<``(!9```F M70``BUD``-A?``!!50``G%<``$E9``#Y7@``\E@``,-9```16@``&5H``$EA M``!7*```*BL``&,L``#X*P``YBH``*(K``!/+```*BP``),K``"P)P``-BP` M`$`K``#K+0``(2P``%`G``#@*P``NBH``.(J```T+0``."P``!(K``!(*P`` M@RH``(HG``"%C@``:(P``/"1``#<BP``-8T``/F+```SDP``>9P``#"4``"1 ME@``M)0``$J4```.D0``&Y```)…
M```````````````````````````````````````````````````````````` M```````````````````````````6+````B\``$@P``#/+P``NBX``($O``"1 M+P``>B\``.(N``#N*@``=R\``'8N``"@,0``V2\``/LJ``"@+P``6RX``*`N M``"^,```X2\``*XN``#^+@``%2X``"$K``#B`P``X@,``.(#``#B`P``X@,` M`.(#``!%`P``10,``$4#``!%`P``10,``$4#``"[`P``NP,``+L#``"[`P`` MNP,``+L#``"B`P``H@,``*(#``"B`P``H@,``*(#``````````"`0D":F9F9 MF9D!0);\8DDTB^1`!`````8```…
M```````````````````````````````````````````````````````````` M```````````````````````````````````````````````````````````` M``````````````````````````````````````````````````````````#Q M:```(%L``(I;``"A7```RUH``*5<``!O6@``5UL``-)<``#R8@``S5D``.5; M``"O7P```5P```5C``#*5P``\ED``+Q;``"U80``B5L``/E;``"/7```5EP` M`*9D``!S!```<P0``',$``!S!```<P0``',$```#!````P0```,$```#!``` M`P0```,$```1!```$00``!$$``…
M?P``]G\``/9_``#V?P``]G\``/9_``#_?P``_W\``/]_``#_?P``_W\``/]_ M``#\?P``_'\``/Q_``#\?P``_'\``/Q_``#^?P``_G\``/Y_``#^?P``_G\` M`/Y_``"*E```0I8``"*1``#WE````9(``(R3``"LF0``1IX``)J6```TH``` M5J0``&6=```<G```?Z,``)*<``#EF0``<*D``%B;``!?F```OY@``"BE```W MG```D:0``-&4``#V?P``]G\``/9_``#V?P``]G\``/9_``#Y?P``^7\``/E_ M``#Y?P``^7\``/E_``#^?P``_G\``/Y_``#^?P``_G\``/Y_```%@```!8`` M``6````%@```!8````6````!``…
M```````````````````````````````````````````````````````````` M```````````````````````````````````````````````````````````` M```````````````````````````````````````````````````````````` M``````````````````````````````````````#R9```^%4``#)6``"75P`` M%%4``'I7``!K50``*58``,Q7``#[7@``+54``"-7``!=6@``#U<``$M?``"R M4@``V%0``.]6``"67```;U8``&16``"25P``W58``,M@``!7*```^"L``$,M M``"9+```0BL``$4L``#S+```!B…
M```````````````````````````````````````````````````````````` M```````````````````````````````````````````````````````````` M```````````````````````````````````````````````````````````` M```````````````````````````````````````````````````````````` M```````````5+```TB\``!<Q``"#,```+B\``!LP```V,```.3```&8O``#U M*@``3C```-HN``!6,@``93```.PJ``!`,```NBX``!DO``!`,0``E3```"4O M``!^+P``;2X``!@K``#B`P``X@…
M``$````!`````0````$````!`````0````$````!`````0````$````!```` M`0````$````!````````0#-S0D`````````````````````````````````` M```````````````````````````````````````````````````````````` M```````````````````````````````````````````````````````````` M```````````````````````````````````````````````````````````` M``````````````````````````````````````````!':```CU@``.A8``!N M6@``TU<``"):``",5P``SU@``%…
M``#D+0``:RT``,TK```S+```&RL``'XG``"!C@``9(P``.N1``#8BP``-(T` M`/6+```MDP``=9P``"Z4``"-E@``KI0``$24```+D0``%I```(V5``##L``` MTY4``/J.``!=D0``GI@``.>5``#"D@``F9D``+F4``#V?P``]G\``/9_``#V M?P``]G\``/9_``#_?P``_W\``/]_``#_?P``_W\``/]_``#\?P``_'\``/Q_ M``#\?P``_'\``/Q_``#^?P``_G\``/Y_``#^?P``_G\``/Y_``")E```0)8` M`"&1``#VE````9(``(N3``"IF0``1)X``)F6```SH```5*0``&*=```;G``` M?J,``)"<``#DF0``;ZD``%>;``…
M``"[`P``NP,``+L#``"[`P``NP,``+L#``"B`P``H@,``*(#``"B`P``H@,` M`*(#````````0#-S0D":F9F9F9D!0,L.4U<TB^1`!`````8`````````!``` M``8````````````````````````````````````````````````````````` M```````````````````````````````````````````````````````````` M```````````````````````````````````````````````````````````` M```````````````````````````````````````````````````````````` M``````````````````````!E9`…
M9```&F```)-A``#]8```U&(``%!F``!Z!```>@0``'H$``!Z!```>@0``'H$ M``#[`P``^P,``/L#``#[`P``^P,``/L#```4!```%`0``!0$```4!```%`0` M`!0$``!3!```4P0``%,$``!3!```4P0``%,$```````````````````````` M```````````````````````````````````````````````````````````` M```````````````````````````````````````````````````````````` M```````````````````````````````````````````````````````````` M``````````````````````````…
M]G\``/9_``#Z?P``^G\``/I_``#Z?P``^G\``/I_``#_?P``_W\``/]_``#_ M?P``_W\``/]_```&@```!H````:````&@```!H````:````!`````0````$` M```!`````0````$````!`````0````$````!`````0````$````!`````0`` M``$````!`````0````$````!`````0````$````!`````0````$````!```` M``````"`0D`````````````````````````````````````````````````` M```````````````````````````````````````````````````````````` M``````````````````````````…
M`"5<``"58```0EP``$-@``!*6```PED``/U;```380``15L``-9<``!N7``` MDUT``.EA``!'*```4BD``)(J``"D*@``Z2D``(DJ``#.*@``D2H``+<J``"8 M)P``H2H``$,J``"5+```["H``'@G``"&*@``#RH``+@I``#2*P``X"H``"LJ M```D*@``P2D``+@G``",C@``;HP``/>1``#ABP``.8T``/^+```\DP``@IP` M`#.4``"6E@``OI0``%.4```4D0``))```)Z5``#DL```X)4```:/``!HD0`` MLY@``/>5``#7D@``LYD``,>4``#V?P``]G\``/9_``#V?P``]G\``/9_``#^ M?P``_G\``/Y_``#^?P``_G\``/…
M`&PN```Q+@``]RT```HN``#8*@``"2X``*$M``!N,```O"X``!$K``!-+@`` MQ2T``'\M``"*+P``DBX``,0M``#`+0``9BT``#DK``#>`P``W@,``-X#``#> M`P``W@,``-X#``!0`P``4`,``%`#``!0`P``4`,``%`#``"Q`P``L0,``+$# M``"Q`P``L0,``+$#``"5`P``E0,``)4#``"5`P``E0,``)4#``````````"` M0D":F9F9F9D!0$&G#70TB^1`!`````8`````````!`````8````````````` M```````````````````````````````````````````````````````````` M``````````````````````````…
M```````````````````````````````````````````````````````````` M``````!W:0``@5X``(!>``#77@``3%X``)M?``"U7@``<EX``"5?```48P`` M0%P``!Y?``"38P``0E\``+YC``!-6P``B%P``.9>``"09```/5X``+]?``!S M7P``5V```(IE``!Z!```>@0``'H$``!Z!```>@0``'H$``#[`P``^P,``/L# M``#[`P``^P,``/L#```4!```%`0``!0$```4!```%`0``!0$``!3!```4P0` M`%,$``!3!```4P0``%,$```````````````````````````````````````` M``````````````````````````…
M?P``_G\``/Y_``"-E```1)8``"21``#YE````Y(``(Z3``"OF0``29X``)R6 M```WH```6:0``&B=```@G```@Z,``)6<``#GF0``=:D``%R;``!BF```P9@` M`"RE```ZG```E:0``-.4``#V?P``]G\``/9_``#V?P``]G\``/9_``#Z?P`` M^G\``/I_``#Z?P``^G\``/I_``#_?P``_W\``/]_``#_?P``_W\``/]_```& M@```!H````:````&@```!H````:````!`````0````$````!`````0````$` M```!`````0````$````!`````0````$````!`````0````$````!`````0`` M``$````!`````0````$````!``…
M```````````````````````````````````````````````````````````` M``````````````````````````````````````````````!(90``N5D``*-9 M```06@``%ED``*M:```S6@``DUD``%-:```Z7P``Q%<``(I:``![7@``E%H` M`-U?``!_5@``AE<``'5:``#%7P``$ED``$=:``"Q6@``+%L``'UA``!5*``` M-RH``*,K``":*P``6"H``&<K``"%*P``BRL``'$K``"6)P``M"L``-(J``"? M+0``IRL``&0G``!+*P``@2H``%,J``!W+```Y"L``,8J``#:*@``,RH``*`G M``"&C@``:8P``/&1``#=BP``-H…
M```````````````````````````````````````````````````````````` M```````````````````````````````````````````````````````````` M```````````````````:+```&RX``'PO``"-+P``."X``#HO``#=+@``Z2X` M`+XN``#>*@``"2\``/4M``!?,0``0R\```PK``#_+@``-"X```<N```0,``` M?"\``%PN``!O+@``ORT``"4K``#>`P``W@,``-X#``#>`P``W@,``-X#``!0 M`P``4`,``%`#``!0`P``4`,``%`#``"Q`P``L0,``+$#``"Q`P``L0,``+$# M``"5`P``E0,``)4#``"5`P``E0…
M```````````````````````````````````````````````````````````` M```````````````````````````````````````````````````````````` M```````````````````````````````````````````````````````````` M```````````````````````````````````````````````````&:0``X%P` M`+=<```=70``-UP``(U=``#"7```/5P```]=``"O8@``/EH``"I=```)80`` M+ET``!EC```S60``VUD``!)=``"]8@``PEL``+M<```R70``C%T``/1D``!Z M!```>@0``'H$``!Z!```>@0``'…
M``#*L```UI4``/V.``!@D0``I)@``.N5``#(D@``H9D``+R4``#V?P``]G\` M`/9_``#V?P``]G\``/9_``#^?P``_G\``/Y_``#^?P``_G\``/Y_``#]?P`` M_7\``/U_``#]?P``_7\``/U_``#^?P``_G\``/Y_``#^?P``_G\``/Y_``"+ ME```0I8``"*1``#XE````I(``(R3``"LF0``1IX``)J6```UH```5Z0``&:= M```=G```@*,``).<``#FF0``<JD``%F;``!@F```OY@``"FE```WG```DJ0` M`-&4``#V?P``]G\``/9_``#V?P``]G\``/9_``#Z?P``^G\``/I_``#Z?P`` M^G\``/I_``#_?P``_W\``/]_``…
M````!`````8````````````````````````````````````````````````` M```````````````````````````````````````````````````````````` M```````````````````````````````````````````````````````````` M```````````````````````````````````````````````````````````` M``````````````````````````````#E9```\U<``*!7```.6```MU8``$M8 M``#Y5P``&E<``.Q7``"X7@``E54``)I8``"S6P``7E@``&9?``!%5```K50` M`(-8``"A70``<%8``.]6```R6`…
M!```%`0``!0$``!3!```4P0``%,$``!3!```4P0``%,$```````````````` M```````````````````````````````````````````````````````````` M```````````````````````````````````````````````````````````` M```````````````````````````````````````````````````````````` M```````````````````````````````````````````````````````````` M```:+```LRX``"PP```P,```=RX``+\O``!&+P``ER\``#(O``#=*@``R2\` M`$@N``#[,0``LB\``/$J``!E+P…
M`0````$````!`````0````$````!`````0````$````!`````0````$````! M`````0````$````!`````0````$````!`````0````$````!`````0````$` M```!``````````"`0D`````````````````````````````````````````` M```````````````````````````````````````````````````````````` M```````````````````````````````````````````````````````````` M```````````````````````````````````````````````````````````` M``````````````````````````…
M`"HL``"/)P``^RP``$<K``"^+@``;2P``&DG```0+```'"L``!<K```4+0`` M#"T``(XK``#`*P``IBH``*$G``""C@``98P``.R1``#9BP``-(T``/6+```N MDP``=IP``"Z4``"-E@``KY0``$64```+D0``%Y```(R5``#"L```TI4``/J. M``!=D0``H)@``.>5``##D@``FID``+B4``#V?P``]G\``/9_``#V?P``]G\` M`/9_``#^?P``_G\``/Y_``#^?P``_G\``/Y_``#]?P``_7\``/U_``#]?P`` M_7\``/U_``#^?P``_G\``/Y_``#^?P``_G\``/Y_``"*E```098``"&1``#W ME````9(``(N3``"JF0``19X``)…
M`-X#``#>`P``W@,``-X#``!0`P``4`,``%`#``!0`P``4`,``%`#``"Q`P`` ML0,``+$#``"Q`P``L0,``+$#``"5`P``E0,``)4#``"5`P``E0,``)4#```` M``````"`0D":F9F9F9D!0!68Q9TTB^1`!`````8`````````!`````8````` M```````````````````````````````````````````````````````````` M```````````````````````````````````````````````````````````` M```````````````````````````````````````````````````````````` M``````````````````````````…
M``!*8P``4%T``'1@``".9```-6```)5D``"@7```_5T``'A@``#`90``=U\` M`,AA``!]80``E&(``(]F``!^!```?@0``'X$``!^!```?@0``'X$```,!``` M#`0```P$```,!```#`0```P$```<!```'`0``!P$```<!```'`0``!P$```X M!```.`0``#@$```X!```.`0``#@$```````````````````````````````` M```````````````````````````````````````````````````````````` M```````````````````````````````````````````````````````````` M``````````````````````````…
MF```Q9@``#*E```]G```G:0``->4``#V?P``]G\``/9_``#V?P``]G\``/9_ M``#Z?P``^G\``/I_``#Z?P``^G\``/I_``#^?P``_G\``/Y_``#^?P``_G\` M`/Y_```&@```!H````:````&@```!H````:````!`````0````$````!```` M`0````$````!`````0````$````!`````0````$````!`````0````$````! M`````0````$````!`````0````$````!`````0````$````!````````0#-S M0D`````````````````````````````````````````````````````````` M``````````````````````````…
MG5L``&Y;```46P``;UL``,-;``"N6P``0UL``(];``!D7P```5D``)];``"P M7P``@EL``(1@``!K5P``PE@``+E;``!H80``/5H```==```,70``]%P``'!B M``!1*```\2@``#<J``#O*@``=2D``*(J```!*P``OBH``-DJ``"C)P``]BH` M`$DJ```6+0``^"H``%XG``"?*@``("H``-$I```,+```/"L``#8J``#^*0`` MSBD``)TG``"-C@``;XP``/B1``#BBP``.HT``/^+```]DP``@YP``#:4``"8 ME@``O90``%24```4D0``(Y```)V5``#CL```X)4```6/``!HD0``LY@``/>5 M``#6D@``L9D``,:4``#V?P``]G…
M```````````````````````````Y+```[BP``%0N``#J+@``?BT``)TN``!@ M+@``$RX``#$N``#9*@``8BX``(\M``#?,```P"X``!@K``!M+@``ZRT``(HM M``"U+P``\RX``.$M``"Q+0``@RT``#$K``#T`P``]`,``/0#``#T`P``]`,` M`/0#``!%`P``10,``$4#``!%`P``10,``$4#``#"`P``P@,``,(#``#"`P`` MP@,``,(#``"G`P``IP,``*<#``"G`P``IP,``*<#````````0#-S0D":F9F9 MF9D!0'L)[:4TB^1`!`````8`````````!`````8````````````````````` M``````````````````````````…
M```````````````````````````````````````````````````````````` M``````````````````````````````````````````````````````````#D M:0``_5X``-U>``!M7@```%\``.%>``"G7@``45X``)%>```_8P``_%L``'-> M``"`8@``35X``!%D``!<6@``6UL``'Y>``":9```VUP``,I?``#C7P``5%\` M`.]E``!^!```?@0``'X$``!^!```?@0``'X$```,!```#`0```P$```,!``` M#`0```P$```<!```'`0``!P$```<!```'`0``!P$```X!```.`0``#@$```X M!```.`0``#@$``````````````…
M``#]?P``_7\``/U_``#]?P``_7\``/U_``#^?P``_G\``/Y_``#^?P``_G\` M`/Y_``"-E```198``"61``#[E```!9(``(^3``"QF0``3)X``)V6```YH``` M6Z0``&J=```BG```A:,``)><``#IF0``>*D``%V;``!CF```PY@``"ZE```[ MG```EZ0``-24``#V?P``]G\``/9_``#V?P``]G\``/9_``#Z?P``^G\``/I_ M``#Z?P``^G\``/I_``#^?P``_G\``/Y_``#^?P``_G\``/Y_```&@```!H`` M``:````&@```!H````:````!`````0````$````!`````0````$````!```` M`0````$````!`````0````$```…
M```````````````````````````````````````````````````````````` M```````````````````````````````````````````````````````````` M``````````````````````````````````````"@90``#5H``-%9``!)60`` MGED``)Q9``#E60``.UD``'U9```_7P``4E<``*=9``!!70``5ED``#%@```Y M50``]54``+19``"U7P``D5<``$Y:```;6P``ZED``/UA``!1*```N2D``"HK M``"V*P``!"H``%\K``"K*P``L"L``'8K``"C)P``^RL``+0J``#N+0``DBL` M`%0G```X*P``B2H``%PJ``!Q+`…
M```````````````````````````````````````````````````````````` M```````````````````````````````````````````````````````````` M```````````````````````````````````````````````````````````` M```````````?+```NBT``"<O``"R+P``X"T``$PO``#A+@``^BX``+XN``#? M*@``7B\``/<M``#$,0``22\```4K```$+P``6"X````N```H,```Q2\``&`N M``!*+@``R2T``!@K``#T`P``]`,``/0#``#T`P``]`,``/0#``!%`P``10,` M`$4#``!%`P``10,``$4#``#"`P…
M`0````$````!````````0#-S0D`````````````````````````````````` M```````````````````````````````````````````````````````````` M```````````````````````````````````````````````````````````` M```````````````````````````````````````````````````````````` M``````````````````````````````````````````!F:0``*UT``/5<``!* M7```W%P``(I<``"+7```Z%L``#5<``"\8@``RUD``"Y<``"I7P``SUL``'1C M``#<5P``0U@``%E<``"68@``"5…
M`/J+```UDP``?9P``#.4``"2E@``MY0``$V4```0D0``')```)65``#3L``` MVY4```"/``!CD0``J9@``.^5``#,D@``IID``,"4``#V?P``]G\``/9_``#V M?P``]G\``/9_``#_?P``_W\``/]_``#_?P``_W\``/]_``#]?P``_7\``/U_ M``#]?P``_7\``/U_``#^?P``_G\``/Y_``#^?P``_G\``/Y_``"-E```198` M`"21``#ZE```!)(``(Z3``"OF0``2IX``)R6```WH```6:0``&B=```@G``` M@Z,``):<``#IF0``=JD``%N;``!BF```P9@``"RE```ZG```EJ0``-.4``#V M?P``]G\``/9_``#V?P``]G\``/…
M`*<#````````0#-S0D":F9F9F9D!0.?5Q+,TB^1`!`````8`````````!``` M``8````````````````````````````````````````````````````````` M```````````````````````````````````````````````````````````` M```````````````````````````````````````````````````````````` M```````````````````````````````````````````````````````````` M``````````````````````!590``(U@``*U7```%5P``/U<``!Y7``!_5P`` MG%8``-I6``"L7@``[U0``%I7``…
M```,!```#`0```P$```,!```#`0```P$```<!```'`0``!P$```<!```'`0` M`!P$```X!```.`0``#@$```X!```.`0``#@$```````````````````````` M```````````````````````````````````````````````````````````` M```````````````````````````````````````````````````````````` M```````````````````````````````````````````````````````````` M```````````````````````````````````````````````````````D+``` M32X``,HO```X,```,2X``,,O``…
M?P``_G\``/Y_```&@```!H````:````&@```!H````:````!`````0````$` M```!`````0````$````!`````0````$````!`````0````$````!`````0`` M``$````!`````0````$````!`````0````$````!`````0````$````!```` M````0#-S0D`````````````````````````````````````````````````` M```````````````````````````````````````````````````````````` M```````````````````````````````````````````````````````````` M``````````````````````````…
MB%0```]A```^*```IBH``#TL``"N+```;BH``"TL``!!+```X2P``$4L``"E M)P``,BT``"XK``#R+@``,BP``$XG``#G*P``,RL``.LJ``#I+```'2T``'LK M``!J*P``?RH``'\G``"'C@``:(P``/"1``#<BP``-HT``/B+```SDP``>IP` M`#*4``"1E@``M90``$J4```.D0``&Y```)*5``#,L```V94``/Z.``!AD0`` MII@``.V5``#(D@``H9D``+V4``#V?P``]G\``/9_``#V?P``]G\``/9_``#_ M?P``_W\``/]_``#_?P``_W\``/]_``#]?P``_7\``/U_``#]?P``_7\``/U_ M``#^?P``_G\``/Y_``#^?P``_G…
MCBP```@L```$+@``O"P``&DL``!K+```-RP``'LK``#9`P``V0,``-D#``#9 M`P``V0,``-D#``!*`P``2@,``$H#``!*`P``2@,``$H#``"S`P``LP,``+,# M``"S`P``LP,``+,#``"6`P``E@,``)8#``"6`P``E@,``)8#````````0#-S M0D":F9F9F9D!0)4H9]`TB^1`!`````8`````````!`````8````````````` M```````````````````````````````````````````````````````````` M```````````````````````````````````````````````````````````` M``````````````````````````…
M``````"A:@``3&```/=?``"(7P``+6```"YA``#L8```T5\``!Q@``!]8P`` MGET``+Y@``"19```Q6```+5D``#Q7```Z5T``)%@``#390``OU\``/UA``!N M80``/6,``-1F``![!```>P0``'L$``![!```>P0``'L$``#Z`P``^@,``/H# M``#Z`P``^@,``/H#```A!```(00``"$$```A!```(00``"$$``!&!```1@0` M`$8$``!&!```1@0``$8$```````````````````````````````````````` M```````````````````````````````````````````````````````````` M``````````````````````````…
M``!!H```9:0``'*=```KG```D*,``)^<``#QF0``A*D``&6;``!JF```R9@` M`#BE``!#G```HJ0``-N4``#V?P``]G\``/9_``#V?P``]G\``/9_``#Z?P`` M^G\``/I_``#Z?P``^G\``/I_``#^?P``_G\``/Y_``#^?P``_G\``/Y_```& M@```!H````:````&@```!H````:````!`````0````$````!`````0````$` M```!`````0````$````!`````0````$````!`````0````$````!`````0`` M``$````!`````0````$````!`````0````$````!````````0#-S0D`````` M``````````````````````````…
M```````````````````````````````````````````````Q9@``3UL``!]; M``#56@``#%L``$Y<``!47```P5H``*);``"=7P``[E@``$=<``!Q7P``KUL` M`%=@``#K5P``]5@``,E;```Y80``C%H``-%<``!^7```XET``*EB``!<*``` M#B@``'LI``!;*0``DB@``(0I``"I*0``62D``!,J``";)P``8RD``%(I``"! M*P``@BD``&`G``"'*0``)RD``)DH``#\*@``KBD``%HI```1*0``_R@``+`G M``"3C@``=(P``/^1``#GBP``/(T```2,``!#DP``B9P``#J4``"=E@``R90` M`%V4```9D0``*Y```*65``#PL`…
M```````````````````````````````````````````````````````````` M```````````````````X+```\"L``&\M``!*+0``=2P``&HM``#G+```KRP` M`'8M``#M*@``QBP``)TL``!'+P``.RT```TK``!$+0``[2P``$DL``"D+@`` M4"T``/<L``"=+```JRP``$TK``#9`P``V0,``-D#``#9`P``V0,``-D#``!* M`P``2@,``$H#``!*`P``2@,``$H#``"S`P``LP,``+,#``"S`P``LP,``+,# M``"6`P``E@,``)8#``"6`P``E@,``)8#````````0#-S0D":F9F9F9D!0/N9 MCM@TB^1`!`````8`````````!`…
M```````````````````````````````````````````````````````````` M```````````````````````````````````````````````````````````` M```````````````````````````````````````````````````R:@``B5X` M`&M>``!`7@``/UX``)Q?```37P``4UT``*!>```08P``IEL``#5?``!.8@`` M>5X```]D``#=6@``J5L``)I>``"/9```;UT``)Y?```97P``@V```%EF``![ M!```>P0``'L$``![!```>P0``'L$``#Z`P``^@,``/H#``#Z`P``^@,``/H# M```A!```(00``"$$```A!```(0…
M`/9_``#V?P``]G\``/9_``#_?P``_W\``/]_``#_?P``_W\``/]_``#]?P`` M_7\``/U_``#]?P``_7\``/U_``#^?P``_G\``/Y_``#^?P``_G\``/Y_``"1 ME```2I8``"B1``#_E```")(``).3``"UF0``49X``*&6```^H```8J0``&^= M```GG```C*,``)V<``#NF0``@*D``&&;``!HF```QY@``#2E``!`G```G:0` M`-B4``#V?P``]G\``/9_``#V?P``]G\``/9_``#Z?P``^G\``/I_``#Z?P`` M^G\``/I_``#^?P``_G\``/Y_``#^?P``_G\``/Y_```&@```!H````:````& M@```!H````:````!`````0````…
M```````````````````````````````````````````````````````````` M```````````````````````````````````````````````````````````` M```````````````````````````````````````````````````````````` M``````````````````````````````#290``ZE@``.Q8``##6```3U@``!5: M``#-60``L5<``&%9``"]7@``3E8``#E:``!@7```"ED``/-?``"%50```%8` M`'I9```S7P``:%<``()9``"(60``VEH``$5B``!B*```6R@```<J``"V*0`` MS"@``.LI``#G*0``IRD``&(J``…
M```````````````````````````````````````````````````````````` M```````````````````````````````````````````````````````````` M```````````````````````````````````````````````````````````` M```````````````````````````````````````````````````````````` M```M+```+RP``.0M``"1+0``J"P``+@M```<+0``[2P``+\M``#N*@``#BT` M`.$L``"J+P``?"T``!HK``"C+0``*RT``'TL``#A+@``?BT``#$M``##+``` MSRP``"HK``#9`P``V0,``-D#``…
M`````0````$````!`````0````$````!`````0````$````!`````0````$` M```!````````0#-S0D`````````````````````````````````````````` M```````````````````````````````````````````````````````````` M```````````````````````````````````````````````````````````` M```````````````````````````````````````````````````````````` M``````````````````````````````````"P:0``SEL``.-;``"K6P```UL` M`.Q<```'7```]5D``-I;```Y8@…
M%BH``,0I``!3*0``82D``)4G``",C@``;8P``/B1``#ABP``.8T``/V+```Y MDP``@)P``#64``"6E@``O90``%.4```4D0``(I```)R5``#=L```X)4```2/ M``!GD0``L9@``/:5``#3D@``KID``,.4``#V?P``]G\``/9_``#V?P``]G\` M`/9_``#_?P``_W\``/]_``#_?P``_W\``/]_``#]?P``_7\``/U_``#]?P`` M_7\``/U_``#^?P``_G\``/Y_``#^?P``_G\``/Y_``"0E```2)8``":1``#^ ME```!Y(``)&3``"RF0``3IX``*"6```\H```8*0``&V=```DG```B*,``)J< M``#KF0``?*D``%Z;``!FF```Q9…
MLP,``+,#``"S`P``LP,``+,#``"6`P``E@,``)8#``"6`P``E@,``)8#```` M````0#-S0D":F9F9F9D!0"^L?N8TB^1`!`````8`````````!`````8````` M```````````````````````````````````````````````````````````` M```````````````````````````````````````````````````````````` M```````````````````````````````````````````````````````````` M```````````````````````````````````````````````````````````` M``````````````!F90``X%4``"…
M`(M8``#J6```75H``%]E``![!```>P0``'L$``![!```>P0``'L$``#Z`P`` M^@,``/H#``#Z`P``^@,``/H#```A!```(00``"$$```A!```(00``"$$``!& M!```1@0``$8$``!&!```1@0``$8$```````````````````````````````` M```````````````````````````````````````````````````````````` M```````````````````````````````````````````````````````````` M```````````````````````````````````````````````````````````` M``````````````````````````…
M``#Z?P``^G\``/I_``#Z?P``^G\``/I_``#^?P``_G\``/Y_``#^?P``_G\` M`/Y_```&@```!H````:````&@```!H````:````!`````0````$````!```` M`0````$````!`````0````$````!`````0````$````!`````0````$````! M`````0````$````!`````0````$````!`````0````$````!``````````"` M0D`````````````````````````````````````````````````````````` M```````````````````````````````````````````````````````````` M``````````````````````````…
M7P``$5P``.)@``"Y6```F%D``$E<``!U8```+%L``+Q<``!56P``]UX``"YC M``!W*```32<``&DH``"C*```^2<``+`H``"J*```6"@``$(I``"M)P``B2@` M`)TH```D*@``N"@``'8G``"[*```CR@``/<G```D*@``G2@``*HH``"/*``` M@"@``,4G``"2C@``<XP``/R1``#CBP``.(T```*,``!!DP``@9P``#"4``": ME@``R90``%N4```5D0``*9```*R5``#^L```Y94```B/``!ED0``O9@``/^5 M``#?D@``QYD``,F4``#V?P``]G\``/9_``#V?P``]G\``/9_``#_?P``_W\` M`/]_``#_?P``_W\``/]_``#\?P…
M*P``IRL``'LL``#=*@``YBL``.(K``#S+0``9BP```DK``!A+```."P``)<K M``#2+0``/"P``$TL```2+```%2P``$0K``#,`P``S`,``,P#``#,`P``S`,` M`,P#``!)`P``20,``$D#``!)`P``20,``$D#``"D`P``I`,``*0#``"D`P`` MI`,``*0#``"6`P``E@,``)8#``"6`P``E@,``)8#``````````"`0D":F9F9 MF9D!0$Q=;O\TB^1`!`````8`````````!`````8````````````````````` M```````````````````````````````````````````````````````````` M``````````````````````````…
M``````````````````````````````````````````````````````````!E M:@``W5X```U?``"77@``S5X``%E@``"T7P``;5X``!I?``!V8P``H%L``.Q? M``!R8P``EE\``&1D``!67````UT``+1?``#59```WEX``&Q@``#(7@``*&(` M`(AF``!O!```;P0``&\$``!O!```;P0``&\$````!`````0````$````!``` M``0````$```0!```$`0``!`$```0!```$`0``!`$``!!!```000``$$$``!! M!```000``$$$```````````````````````````````````````````````` M``````````````````````````…
M`/Y_``"*E```0I8``"&1``#XE````I(``(R3``"KF0``19X``)J6```UH``` M5Z0``&:=```?G```@*,``)2<``#DF0``;ZD``%B;``!AF```P)@``"JE```W MG```DJ0``,^4``#V?P``]G\``/9_``#V?P``]G\``/9_``#Z?P``^G\``/I_ M``#Z?P``^G\``/I_``#^?P``_G\``/Y_``#^?P``_G\``/Y_```&@```!H`` M``:````&@```!H````:````!`````0````$````!`````0````$````!```` M`0````$````!`````0````$````!`````0````$````!`````0````$````! M`````0````$````!`````0````…
M```````````````````````````````````````````````````````````` M``````````````````````````````````````!]9@``;%H``(5:```Q6@`` M]ED``-Q;``"V6P``JUD``,E:``!%7P``6%<``-A;``#N7@``'5L``))@``## M5P``9U@``(=;``"28```!EH``)U;``!Q6@``/%T``,%B``!<*```JR<``#0I M````*0``,2@``$(I```0*0``TR@``+<I``"8)P``_B@````I```,*P``#RD` M`$PG```R*0``[R@``#HH``#,*@``""D``"(I``"^*```OR@``)@G``!]C@`` M9HP``.Z1``#:BP``-8T``/>+``…
M```````````````````````````````````````````````````````````` M```````````````````````````````````````````````````````````` M```````````-+```9RL``.0L``"W+```ZRL````M```^+````BP``.XL``#! M*@``,"P``"\L``"L+@``I2P``-TJ``#.+```>"P``+PK```^+@``DRP``*,L M```T+```02P```XK``#,`P``S`,``,P#``#,`P``S`,``,P#``!)`P``20,` M`$D#``!)`P``20,``$D#``"D`P``I`,``*0#``"D`P``I`,``*0#``"6`P`` ME@,``)8#``"6`P``E@,``)8#``…
M```````````````````````````````````````````````````````````` M```````````````````````````````````````````````````````````` M```````````````````````````````````````````````````````````` M``````````````````````````````````````````"^:0``+ET``(-=```O M70``\UP``+%>```?7@``#5P``'E=``"&8@``K%D``%1>``!P80``C%T``-IC M``!U6@``CEH``/-=``"=8P``/UP``-1=``"87```4U\``-QE``!O!```;P0` M`&\$``!O!```;P0``&\$````!`…
MQI4``/*.``!6D0``EY@``.*5``"\D@``D9D``*^4``#V?P``]G\``/9_``#V M?P``]G\``/9_``#_?P``_W\``/]_``#_?P``_W\``/]_``#\?P``_'\``/Q_ M``#\?P``_'\``/Q_``#^?P``_G\``/Y_``#^?P``_G\``/Y_``"$E```/)8` M`!V1``#RE```_I$``(>3``"DF0``/9X``)26```NH```3Z0``%^=```6G``` M=Z,``(V<``#=F0``9:D``%*;``!;F```N9@``"&E```PG```B:0``,J4``#V M?P``]G\``/9_``#V?P``]G\``/9_``#Z?P``^G\``/I_``#Z?P``^G\``/I_ M``#^?P``_G\``/Y_``#^?P``_G…
M``8````````````````````````````````````````````````````````` M```````````````````````````````````````````````````````````` M```````````````````````````````````````````````````````````` M```````````````````````````````````````````````````````````` M```````````````````````<9@``)5@``(-8```Q6```85<``))9``!Z60`` MKE8``(E8``#-7@``[U0``/)9``#H6P``KE@``"E@``"`50``5U4``&Q9``"\ M7@``W58``#-8``"#5P``'UH``$…
M`!`$``!!!```000``$$$``!!!```000``$$$```````````````````````` M```````````````````````````````````````````````````````````` M```````````````````````````````````````````````````````````` M```````````````````````````````````````````````````````````` M``````````````````````````````````````````````````````#J*P`` MC"L``$`M``#E+```_2L``$(M``!=+```,2P``"\M``"V*@``:RP``&4L```! M+P``PBP``,(J```:+0``M2P``-…
M```!`````0````$````!`````0````$````!`````0````$````!`````0`` M``$````!`````0````$````!`````0````$````!`````0````$````!```` M````P,R,0D`````````````````````````````````````````````````` M```````````````````````````````````````````````````````````` M```````````````````````````````````````````````````````````` M```````````````````````````````````````````````````````````` M``````````````````````````…
M)P``:2D``$HI``"7*P``8BD``$(G``"O*0``3"D``&0H```)*P``8BD``&<I M``#5*```""D``((G``!LC@``68P``-Z1``#.BP``+HT``.N+```9DP``99P` M`""4``!_E@``FY0``#&4```"D0``"I```'R5``"@L```NI4``.F.``!-D0`` MB9@``-65``"OD@``@9D``*64``#V?P``]G\``/9_``#V?P``]G\``/9_``#_ M?P``_W\``/]_``#_?P``_W\``/]_``#\?P``_'\``/Q_``#\?P``_'\``/Q_ M``#^?P``_G\``/Y_``#^?P``_G\``/Y_``!_E```-Y8``!B1``#ME```^9$` M`(&3``"=F0``-9X``(^6```GH`…
M`P``S`,``,P#``!)`P``20,``$D#``!)`P``20,``$D#``"D`P``I`,``*0# M``"D`P``I`,``*0#``"6`P``E@,``)8#``"6`P``E@,``)8#````````P,R, M0D":F9F9F9D!0!Z;;14UB^1`!`````8`````````!`````8````````````` M```````````````````````````````````````````````````````````` M```````````````````````````````````````````````````````````` M```````````````````````````````````````````````````````````` M``````````````````````````…
MX5,``-59``#36@``$%@``+QB``"`50``\U,``"M9``"^7@``:54``)I6```+ M5@``XU@``*UD``!O!```;P0``&\$``!O!```;P0``&\$````!`````0````$ M````!`````0````$```0!```$`0``!`$```0!```$`0``!`$``!!!```000` M`$$$``!!!```000``$$$```````````````````````````````````````` M```````````````````````````````````````````````````````````` M```````````````````````````````````````````````````````````` M``````````````````````````…
M`!*E```EG```>J0``,&4``#V?P``]G\``/9_``#V?P``]G\``/9_``#Z?P`` M^G\``/I_``#Z?P``^G\``/I_``#^?P``_G\``/Y_``#^?P``_G\``/Y_```& M@```!H````:````&@```!H````:````!`````0````$````!`````0````$` M```!`````0````$````!`````0````$````!`````0````$````!`````0`` M``$````!`````0````$````!`````0````$````!````````P,R,0D`````` M```````````````````````````````````````````````````````````` M``````````````````````````…
M``#H6```YU@``#5;```X6P``SE@```Q:``"\7P``G58``+E;``#^7@``5UH` M`/%@```M6```!%@```M;```'80``45D```5;``!Y60``Q5T``/)B``!0*``` M7"<``(,H``"B*```[R<``+$H``"0*```?"@``$<I``![)P``CR@``(,H```X M*@``KR@``#TG``"C*```7"@``.LG```R*@``BB@``*$H``!=*```6R@``)XG M``!HC@``58P``-B1``#*BP``*XT``.B+```7DP``8IP``!F4``!\E@``EI0` M`"R4``#_D```!Y```'R5``"DL```M)4``.6.``!'D0``A)@``-&5``"MD@`` M@YD``)^4``#V?P``]G\``/9_``…
M``````````````````"]*P``VRH``!4L```L+```8RL``$$L``"/*P``=RL` M`$LL``!U*@``B"L``)XK``#-+0``+2P``*HJ```:+```VRL``%(K``"C+0`` M]2L``!\L``#<*P``PRL``.PJ``"]`P``O0,``+T#``"]`P``O0,``+T#```Q M`P``,0,``#$#```Q`P``,0,``#$#``"D`P``I`,``*0#``"D`P``I`,``*0# M``"1`P``D0,``)$#``"1`P``D0,``)$#````````P,R,0D":F9F9F9D!0-3P MMRDUB^1`!`````8`````````!`````8````````````````````````````` M``````````````````````````…
M```````````````````````````````````````````````````````````` M```````````````````````````````````````````````````D:0``%EP` M`$]=``#]6P``!%P``%A>``"I70``B5L``#U=``#W80``%UD``$]>```Y8@`` MA%P``)-C``#K6@``C5H```M=``!K9```_%L``"U>``#Y6P``0&```*=E``!G M!```9P0``&<$``!G!```9P0``&<$``#H`P``Z`,``.@#``#H`P``Z`,``.@# M``#M`P``[0,``.T#``#M`P``[0,``.T#```^!```/@0``#X$```^!```/@0` M`#X$``````````````````````…
M_7\``/U_``#]?P``_7\``/U_``#^?P``_G\``/Y_``#^?P``_G\``/Y_``!U ME```+98``!&1``#DE```\9$``'F3``"3F0``*9X``(66```:H```-Z0``$J= M```$G```8:,``'J<``#-F0``2*D``$";``!,F```J9@```BE```?G```=*0` M`+R4``#V?P``]G\``/9_``#V?P``]G\``/9_``#Z?P``^G\``/I_``#Z?P`` M^G\``/I_``#^?P``_G\``/Y_``#^?P``_G\``/Y_```%@```!8````6````% M@```!8````6````!`````0````$````!`````0````$````!`````0````$` M```!`````0````$````!`````0…
M```````````````````````````````````````````````````````````` M```````````````````````````````````````````````````````````` M``````````````````````````````!79@``TE<``*19````6```RE8``)]: M``#T60``Y%8``)Q9``"R7@``CE4``#Q;``!G7@``>U@``,1@```U5P``_58` M`$M9```*80``?5<``"Y:```!6```)EP``*1B```D*```FR<```<I``#T*``` M!R@``"HI``#D*```W2@``+`I``!B)P``U2@``.`H``#B*@``XB@``"`G```: M*0``QB@``!`H``"N*@``X"@```…
M```````````````````````````````````````````````````````````` M```````````````````````````````````````````````````````````` M```````````````````````````````````````````````````````````` M``"D*P``*2L``(\L``!W+```ABL``+HL``#3*P``RRL``+$L``!K*@``SRL` M`.4K``!4+@``5BP``'DJ``"#+```(2P``&`K```.+@``/RP``&8L``#^*P`` M#BP``-4J``"]`P``O0,``+T#``"]`P``O0,``+T#```Q`P``,0,``#$#```Q M`P``,0,``#$#``"D`P``I`,``*…
M```!````````P,R,0D`````````````````````````````````````````` M```````````````````````````````````````````````````````````` M```````````````````````````````````````````````````````````` M```````````````````````````````````````````````````````````` M``````````````````````````````````!9:```.UD``/1;``#B60``PE@` M`*5<``#$6@``:5@``,5;``#$80``K%8``.-<```Y8```@UD``")C```X60`` MAE@``%E:```.8P``LE@``-M;``…
MD@``3YP```^4``!KE@``?90``!24``#QD```\X\``&&5``!PL```GI4``-2. M```YD0``9)@``+>5``"0D@``7ID``(R4``#V?P``]G\``/9_``#V?P``]G\` M`/9_``#_?P``_W\``/]_``#_?P``_W\``/]_``#]?P``_7\``/U_``#]?P`` M_7\``/U_``#^?P``_G\``/Y_``#^?P``_G\``/Y_``!QE```*)8```R1``#? ME```[I$``'63``"-F0``(YX``(&6```5H```,*0``$6=``#]FP``6Z,``'2< M``#(F0``/JD``#J;``!'F```I)@```*E```;G```;:0``+B4``#V?P``]G\` M`/9_``#V?P``]G\``/9_``#Z?P…
M````P,R,0D":F9F9F9D!0)J.V#<UB^1`!`````8`````````!`````8````` M```````````````````````````````````````````````````````````` M```````````````````````````````````````````````````````````` M```````````````````````````````````````````````````````````` M```````````````````````````````````````````````````````````` M```````````````F9@``'50``,97```750``A5(``&=8``#W50``RU(``'!7 M``#;7@``05(``%-9``!U6P``A5…
MZ`,``.@#``#H`P``Z`,``.@#``#M`P``[0,``.T#``#M`P``[0,``.T#```^ M!```/@0``#X$```^!```/@0``#X$```````````````````````````````` M```````````````````````````````````````````````````````````` M```````````````````````````````````````````````````````````` M```````````````````````````````````````````````````````````` M``````````````````````````````````````````````"<*P``3RL``.HL M``"0+```D2L``.TL```!+```^R…
M`/Y_```%@```!8````6````%@```!8````6````!`````0````$````!```` M`0````$````!`````0````$````!`````0````$````!`````0````$````! M`````0````$````!`````0````$````!`````0````$````!````````P,R, M0D`````````````````````````````````````````````````````````` M```````````````````````````````````````````````````````````` M```````````````````````````````````````````````````````````` M``````````````````````````…
M```S*```^R<``*0I```P*0``)R@``*8I```U*0``.2D``!TJ``!L)P``.2D` M`$LI``!Z*P``(RD``!0G``!]*0``$"D``#LH``#Y*@``/RD``'4I``#-*``` M`RD``&PG``!)C@``0(P``+^1``"YBP``(8T``-:+``#VD@``29P```N4``!F ME@``=90```N4``#MD```[8\``%B5``!AL```EI4``,Z.```RD0``69@``*Z5 M``"&D@``4ID``(24``#V?P``]G\``/9_``#V?P``]G\``/9_``#_?P``_W\` M`/]_``#_?P``_W\``/]_``#]?P``_7\``/U_``#]?P``_7\``/U_``#^?P`` M_G\``/Y_``#^?P``_G\``/Y_``…
M``!3+@``A"P``,`L```<+```1BP``+0J``"]`P``O0,``+T#``"]`P``O0,` M`+T#```Q`P``,0,``#$#```Q`P``,0,``#$#``"D`P``I`,``*0#``"D`P`` MI`,``*0#``"1`P``D0,``)$#``"1`P``D0,``)$#````````P,R,0D":F9F9 MF9D!0,E%&$`UB^1`!`````8`````````!`````8````````````````````` M```````````````````````````````````````````````````````````` M```````````````````````````````````````````````````````````` M``````````````````````````…
M9P``CU$``+=7``!74P``+E```-=7``"M4@``*U```/=6``"N80``F4\``+]8 M``#T60``/E$``!QB``!T5```FE(``#13``!=7@``"%```/M4```%40``9E<` M`#%D``!G!```9P0``&<$``!G!```9P0``&<$``#H`P``Z`,``.@#``#H`P`` MZ`,``.@#``#M`P``[0,``.T#``#M`P``[0,``.T#```^!```/@0``#X$```^ M!```/@0``#X$```````````````````````````````````````````````` M```````````````````````````````````````````````````````````` M``````````````````````````…
M,*0``$*=``#]FP``7J,``'2<``#'F0``/ZD``#F;``!#F```H9@``/ZD```7 MG```;J0``+:4``#V?P``]G\``/9_``#V?P``]G\``/9_``#Z?P``^G\``/I_ M``#Z?P``^G\``/I_``#^?P``_G\``/Y_``#^?P``_G\``/Y_```&@```!H`` M``:````&@```!H````:````!`````0````$````!`````0````$````!```` M`0````$````!`````0````$````!`````0````$````!`````0````$````! M`````0````$````!`````0````$````!``````````"`0D`````````````` M``````````````````````````…
M``````````````````````````````````````!I9@``^U4``))9``!F5@`` M_E0``&5:``"U5@``OE4``"I9``"57@``VU,``'E;``"%70``+U8``-=@``!P M5P``'U<``/57```18```)E8```1:``##5@``55T```)C```^*```5"<``(\H M``"=*```U"<``+TH``"K*```BR@``"4I``!A)P``FB@``'@H``!C*@``M"@` M`"0G``"X*```;"@``-\G``!R*@``M"@``+@H``"!*```:B@``+$G``!.C@`` M0HP``,&1``"ZBP``(8T``-F+``#]D@``3)P```N4``!IE@``=Y0```Z4``#P MD```\(\``%Z5``!LL```F94``-…
M```````````````````````````````````````````````````````````` M``````````"=*P``QRH```0L```?+```1RL``"XL``"A*P``ABL``"TL``!; M*@``D"L``'0K``#1+0``&BP``'LJ```6+```T2L``#DK``"Z+0``""P``!0L M``#+*P``QRL``-4J``"Y`P``N0,``+D#``"Y`P``N0,``+D#```_`P``/P,` M`#\#```_`P``/P,``#\#``"F`P``I@,``*8#``"F`P``I@,``*8#``"4`P`` ME`,``)0#``"4`P``E`,``)0#``````````"`0D":F9F9F9D!0'$GB%,UB^1` M!`````8`````````!`````8```…
M```````````````````````````````````````````````````````````` M```````````````````````````````````````````````````````````` M```````````````````````````````````````````U:```2%@``&A<```H M60``!U@``/1<``!86```*%@``#5<``"'80``Z%4``)M=``!R8```%U@``.AB M``#>60``1ED``*99```-8P``X%<``(E<``!;6```&5\``%)E``!=!```700` M`%T$``!=!```700``%T$``#P`P``\`,``/`#``#P`P``\`,``/`#``#N`P`` M[@,``.X#``#N`P``[@,``.X#``…
M?P``]G\``/9_``#_?P``_W\``/]_``#_?P``_W\``/]_``#\?P``_'\``/Q_ M``#\?P``_'\``/Q_``#^?P``_G\``/Y_``#^?P``_G\``/Y_``!LE```(I8` M``>1``#9E```Z9$``&^3``"'F0``')X``'R6```.H```)Z0``#Z=``#UFP`` M4J,``&V<``#"F0``-:D``#2;``!`F```GI@``/BD```4G```9:0``+.4``#V M?P``]G\``/9_``#V?P``]G\``/9_``#Z?P``^G\``/I_``#Z?P``^G\``/I_ M``#^?P``_G\``/Y_``#^?P``_G\``/Y_```&@```!H````:````&@```!H`` M``:````!`````0````$````!``…
M```````````````````````````````````````````````````````````` M```````````````````````````````````````````````````````````` M```````````````````````````````````````````````````````````` M```````````````````````E9@``AU0``"%9``"&50``&E,``)E9``!C5``` M<5,``*U8```)7P``;E(``-M:``#87```&U0``*1@``!,5@``Z%4``"I6``#P M7P``GE,``-M8``"+5```<UL``+AB```S*```HB<``!HI``#S*```!2@``#LI M``#V*```SB@``(TI``!D)P``V"…
M```````````````````````````````````````````````````````````` M```````````````````````````````````````````````````````````` M```````````````````````````````````````````````````````````` M``````````````````````````````````````````````````````"=*P`` M&2L``(4L``!;+```<2L``)HL``#7*P``P"L``(4L``!>*@``S2L``,LK``!1 M+@``1RP``&HJ``"%+```(BP``%DK```*+@``+RP``%\L``#E*P```BP``,LJ M``"Y`P``N0,``+D#``"Y`P``N0…
M``$````!`````0````$````!`````0````$````!`````0````$````!```` M``````"`0D`````````````````````````````````````````````````` M```````````````````````````````````````````````````````````` M```````````````````````````````````````````````````````````` M```````````````````````````````````````````````````````````` M``````````````````````````#W9P``I%4``"1;```C5P``!E4``&!;``#T M5```V%0``,=:```"8@``0U,``$…
M``"L*```T2@``(,G``!"C@``.HP``+>1``"SBP``'8T``-"+``#MD@``0)P` M``:4``!AE@``:I0```&4``#GD```Y(\``$^5``!.L```C94``,:.```MD0`` M3)@``*25``![D@``19D``'N4``#V?P``]G\``/9_``#V?P``]G\``/9_``#_ M?P``_W\``/]_``#_?P``_W\``/]_``#\?P``_'\``/Q_``#\?P``_'\``/Q_ M``#^?P``_G\``/Y_``#^?P``_G\``/Y_``!JE```()8```:1``#7E```YY$` M`&Z3``"$F0``&9X``'N6```+H```)*0``#R=``#RFP``3J,``&F<``"_F0`` M,JD``#&;```]F```FY@``/2D``…
M``"F`P``I@,``*8#``"4`P``E`,``)0#``"4`P``E`,``)0#``````````"` M0D":F9F9F9D!0#?%J&$UB^1`!`````8`````````!`````8````````````` M```````````````````````````````````````````````````````````` M```````````````````````````````````````````````````````````` M```````````````````````````````````````````````````````````` M```````````````````````````````````````````````````````````` M``````#N90``\5```$57``"T4@…
M40``ZUD``(5D``!=!```700``%T$``!=!```700``%T$``#P`P``\`,``/`# M``#P`P``\`,``/`#``#N`P``[@,``.X#``#N`P``[@,``.X#```O!```+P0` M`"\$```O!```+P0``"\$```````````````````````````````````````` M```````````````````````````````````````````````````````````` M```````````````````````````````````````````````````````````` M```````````````````````````````````````````````````````````` M``````````````````````````…
M^G\``/I_``#Z?P``^G\``/I_``#^?P``_G\``/Y_``#^?P``_G\``/Y_```& M@```!H````:````&@```!H````:````!`````0````$````!`````0````$` M```!`````0````$````!`````0````$````!`````0````$````!`````0`` M``$````!`````0````$````!`````0````$````!``````````"`0D`````` M```````````````````````````````````````````````````````````` M```````````````````````````````````````````````````````````` M``````````````````````````…
M`/%?```W4@``AU```.I/```K7```<TL``)52``#"3```ME4``!5B```N*``` M]B<``,PI```U*0``,B@``*HI```6*0``$RD``/4I``!?)P``'"D``!\I``"- M*P``&RD``"HG``"L*0``(BD``#DH```:*P``-2D``'@I``##*```^B@``(@G M```^C@``.(P``+21``"PBP``'(T``,Z+``#JD@``/IP```64``!>E@``990` M`/V3``#DD```X8\``$N5``!%L```BI4``,..```JD0``2)@``*"5``!UD@`` M/YD``'>4``#V?P``]G\``/9_``#V?P``]G\``/9_``#_?P``_W\``/]_``#_ M?P``_W\``/]_``#\?P``_'\``/…
M`.DL``!8*@``#2P``"0L``#2+@``;BP``'4J``#K+```8RP``(8K``!7+@`` M<BP``+,L```$+```.2P``+$J``"Y`P``N0,``+D#``"Y`P``N0,``+D#```_ M`P``/P,``#\#```_`P``/P,``#\#``"F`P``I@,``*8#``"F`P``I@,``*8# M``"4`P``E`,``)0#``"4`P``E`,``)0#``````````"`0D":F9F9F9D!0"[" M`&HUB^1`!`````8`````````!`````8````````````````````````````` M```````````````````````````````````````````````````````````` M``````````````````````````…
M```````````````````````````````````````````````````49P``@TX` M``97``#'4```_4P``*E6```:30``JDP``!A6``!V80``Y4L``%)8``!56``` M]DP``-QA``"84P``25$``"]0``!M70``HDL``$)3``"O3```:E8```ED``!= M!```700``%T$``!=!```700``%T$``#P`P``\`,``/`#``#P`P``\`,``/`# M``#N`P``[@,``.X#``#N`P``[@,``.X#```O!```+P0``"\$```O!```+P0` M`"\$```````````````````````````````````````````````````````` M``````````````````````````…
ME```))8```B1``#:E```Z9$``'"3``"*F0``'IX``'V6```0H```*J0``#^= M``#YFP``5Z,``&^<``#$F0``.:D``#:;``!!F```GY@``/JD```6G```::0` M`+64``#V?P``]G\``/9_``#V?P``]G\``/9_``#Z?P``^G\``/I_``#Z?P`` M^G\``/I_``#_?P``_W\``/]_``#_?P``_W\``/]_```&@```!H````:````& M@```!H````:````!`````0````$````!`````0````$````!`````0````$` M```!`````0````$````!`````0````$````!`````0````$````!`````0`` M``$````!`````0````$````!``…
M```````````````````````````````````````````````````````````` M``````````````````````````````",9@``]E0``,99``"250``_U,``&A: M``#+5```=U0``$I9``"N7@``,U,``(9;``!?70``>E0``-Y@``"<5P``!E<` M`-)6``!L8```T50``%!9``!<50```%T``#-C``!%*```7"<``+(H``"?*``` MS2<``-,H``#%*```I"@``#\I``!R)P``I"@``)\H``!Q*@``NB@``#@G``"[ M*```@B@``-PG``!X*@``KB@``-`H``!A*```92@``)`G```^C@``/HP``+R1 M``"VBP``'XT``-2+``#ND@``1I…
M```````````````````````````````````````````````````````````` M```````````````````````````````````````````````````````````` M``"T*P``V"H``"PL```T+```/BL``$8L``"M*P``=2L``"PL``!J*@``BRL` M`(LK``#J+0``"BP``',J```;+```V"L``"\K``#B+0``[2L``!PL``"Y*P`` MSBL``+TJ``#'`P``QP,``,<#``#'`P``QP,``,<#```U`P``-0,``#4#```U M`P``-0,``#4#``"A`P``H0,``*$#``"A`P``H0,``*$#``"8`P``F`,``)@# M``"8`P``F`,``)@#````````0#…
M```````````````````````````````````````````````````````````` M```````````````````````````````````````````````````````````` M```````````````````````````````````````````````````````````` M``````````````````````````````````!/:```4%<``%5<``!$6```'%<` M`,%<``#?5@``^U8```]<```58@``-E4``'%=```!8```3%8``!-C```+6@`` MZ5@``'58```A8P``G58``&=;```15P``=EX``%1E``!C!```8P0``&,$``!C M!```8P0``&,$``#P`P``\`,``/…
M```OD0``3I@``*25``!\D@``19D``'N4``#V?P``]G\``/9_``#V?P``]G\` M`/9_``#_?P``_W\``/]_``#_?P``_W\``/]_``#]?P``_7\``/U_``#]?P`` M_7\``/U_``#^?P``_G\``/Y_``#^?P``_G\``/Y_``!LE```(98```:1``#8 ME```Z)$``&Z3``"&F0``&YX``'R6```-H```)J0``#V=``#TFP``4*,``&N< M``#!F0``-*D``#*;```_F```G)@``/:D```3G```8Z0``+*4``#V?P``]G\` M`/9_``#V?P``]G\``/9_``#Z?P``^G\``/I_``#Z?P``^G\``/I_``#_?P`` M_W\``/]_``#_?P``_W\``/]_``…
M```````````````````````````````````````````````````````````` M```````````````````````````````````````````````````````````` M```````````````````````````````````````````````````````````` M```````````````````````````````````````````````````````````` M``````````````!Q9@``HU,```Y9``#55```5U(``'19``!_4P``A%(``&98 M``!H7P``ZU$``+1:``!?7```4E(``*9@``!]5@``;54``$55```M8```C5(` M`/I7``#54P``[%H``/%B```Y*`…
M!```)@0``"8$```F!```)@0``"8$```````````````````````````````` M```````````````````````````````````````````````````````````` M```````````````````````````````````````````````````````````` M```````````````````````````````````````````````````````````` M``````````````````````````````````````````````#/*P``(2L``+TL M``!B+```92L``+8L``#?*P``N"L``)4L``!@*@``W"L``.<K``!F+@``,"P` M`'PJ``!S+```'2P``%DK```[+@…
M`0````$````!`````0````$````!`````0````$````!`````0````$````! M`````0````$````!`````0````$````!`````0````$````!````````0#-S M0D`````````````````````````````````````````````````````````` M```````````````````````````````````````````````````````````` M```````````````````````````````````````````````````````````` M```````````````````````````````````````````````````````````` M``````````````````"^9P``X%…
M`!DI``!`*P``^B@``"@G``!E*0``_"@``"$H``#V*@``%RD``'XI``"C*``` MT2@``&LG```TC@``.(P``+61``"QBP``'(T``,Z+``#BD@``/IP```:4``!@ ME@``9Y0``/Z3``#CD```X8\``$R5``!*L```BY4``,2.```KD0``29@``*&5 M``!WD@``0)D``'>4``#V?P``]G\``/9_``#V?P``]G\``/9_``#_?P``_W\` M`/]_``#_?P``_W\``/]_``#]?P``_7\``/U_``#]?P``_7\``/U_``#^?P`` M_G\``/Y_``#^?P``_G\``/Y_``!LE```()8```:1``#8E```YY$``&V3``"% MF0``&IX``'R6```,H```):0``#…
M`,<#```U`P``-0,``#4#```U`P``-0,``#4#``"A`P``H0,``*$#``"A`P`` MH0,``*$#``"8`P``F`,``)@#``"8`P``F`,``)@#````````0#-S0D":F9F9 MF9D!0"[-P8LUB^1`!`````8`````````!`````8````````````````````` M```````````````````````````````````````````````````````````` M```````````````````````````````````````````````````````````` M```````````````````````````````````````````````````````````` M``````````````````````````…
M``"&6P``_$\``&IB``",5@``050``*)3```N8```ZT\``+U6``!^40``6UD` M`*AD``!C!```8P0``&,$``!C!```8P0``&,$``#P`P``\`,``/`#``#P`P`` M\`,``/`#``#U`P``]0,``/4#``#U`P``]0,``/4#```F!```)@0``"8$```F M!```)@0``"8$```````````````````````````````````````````````` M```````````````````````````````````````````````````````````` M```````````````````````````````````````````````````````````` M``````````````````````````…
MG```8*0``+"4``#V?P``]G\``/9_``#V?P``]G\``/9_``#Z?P``^G\``/I_ M``#Z?P``^G\``/I_``#_?P``_W\``/]_``#_?P``_W\``/]_```&@```!H`` M``:````&@```!H````:````!`````0````$````!`````0````$````!```` M`0````$````!`````0````$````!`````0````$````!`````0````$````! M`````0````$````!`````0````$````!````````0#-S0D`````````````` M```````````````````````````````````````````````````````````` M``````````````````````````…
M)TL``!A5``"[3```0DL``!-4``")7@``74L```57``#"5@``_DH``")@``!< M4@``XD\``#Q/```]7```MTH``#52``#/3```/%4``#QB``!$*````2@``-`I M```I*0``"R@``*PI```Y*0``'RD``/PI``"`)P``.2D``$,I``"!*P``%2D` M`#DG``"E*0``+2D``$$H```>*P``'2D``*LI``"P*```Z2@``',G```RC@`` M-XP``+21``"PBP``&XT``,V+``#@D@``/)P```64``!?E@``990``/N3``#B MD```WX\``$F5``!%L```BI4``,*.```HD0``1I@``)Z5``!TD@``/9D``'64 M``#V?P``]G\``/9_``#V?P``]G…
M``````````#"*P``5RL``#,M``"0+```BRL``"(M```%+````"P``.0L``!G M*@``$"P``!(L``#.+@``<BP``(<J``#Q+```8BP``(,K``!E+@``<"P``/HL M````+```.2P``+DJ``#'`P``QP,``,<#``#'`P``QP,``,<#```U`P``-0,` M`#4#```U`P``-0,``#4#``"A`P``H0,``*$#``"A`P``H0,``*$#``"8`P`` MF`,``)@#``"8`P``F`,``)@#````````0#-S0D`,`````````!@````````` M&````!D````Q````*P```$,````R````2@```%<```!O````2P```&,```"" M````F@```&0```!\````K0```,…

## Sheet: Raw Data Info
Num Profiles:	1
SM 20150310 M3 .xls

## Sheet: Assay Configuration
ASSAY CONFIGURATION	4.1
Result File Name	SM 20150310 M3
Assay Name	GS C2C12 CHX FIG 3
Project Info
Project Name	GS ANALYSIS
Project Number
Principal Investigator
Instrument Operator
Department
Cell Information	Type 1	Type 2	Type 3	Type 4
Cell Type Name	C2C12	MCF7	HEK293	New Cell Info 2
Source
Lot Number
Date Thawed
Cell Passage Number	9	0	14	0
Cell Seeding Number	25000	0	15000	0
Cell Culturist
Culture Protocol File Name
Growth Media Name
Plating Information
Plating Personnel
Plating Date
Plating Time
Plating Protocol File Name
Plating Protocol File Location
Running Media Information
Name
Base Type
Source
Lot Number (Base Type)
Supplements
Date of Preparation
Prepared by
Media pH adjusted to
Day of Use pH
Starting Assay Volume (ul)
Buffer Capacity
Cartridge Serial #	00039
Plate Serial #	00959
Plate Orientation	V
Plate Run	1
Num Wells	24
Plate Layout & Cell Counts
Cell Type Name - Defaults to Type 1	1	2	3	4	5	6
A		C2C12	C2C12	C2C12	C2C12	C2C12
B	C2C12	C2C12	C2C12		C2C12	C2C12
C	C2C12	C2C12		C2C12	C2C12	C2C12
D	C2C12	C2C12	C2C12	C2C12	C2C12
Seeding Number - Defaults to Type 1	1	2	3	4	5	6
A
B
C
D
Normalization Count	1	2	3	4	5	6
A
B
C
D
Running Media - Default to Type 1	1	2	3	4	5	6
A
B
C
D
Running Media Volume (ul)	1	2	3	4	5	6
A
B
C
D
Compound Information
Compound Name
Stock Concentration
Stock Concentration units
Working Concentration
Working Concentration Units
Injection Media Information
Name
Base Type
Source
Lot Number (Base Type)
Supplements
Date of Preparation
Prepared by
Media pH adjusted to
Day of Use pH
Injection Volume (ul)
Solvent (i.e. DMSO)
Solvent Concentration
Solvent Concentration Units
Injection Port Layout
Port A Compound Index	1	2	3	4	5	6
A
B
C
D
Compounds volume (ul)	1	2	3	4	5	6
A
B
C
D
Injection Media - Default to Type 1	1	2	3	4	5	6
A
B
C
D
Injection Media Volume (ul)	1	2	3	4	5	6
A
B
C
D
Port B Compound Index	1	2	3	4	5	6
A
B
C
D
Compounds volume (ul)	1	2	3	4	5	6
A
B
C
D
Injection Media - Default to Type 1	1	2	3	4	5	6
A
B
C
D
Injection Media Volume (ul)	1	2	3	4	5	6
A
B
C
D
Port C Compound Index	1	2	3	4	5	6
A
B
C
D
Compounds volume (ul)	1	2	3	4	5	6
A
B
C
D
Injection Media - Default to Type 1	1	2	3	4	5	6
A
B
C
D
Injection Media Volume (ul)	1	2	3	4	5	6
A
B
C
D
Port D Compound Index	1	2	3	4	5	6
A
B
C
D
Compounds volume (ul)	1	2	3	4	5	6
A
B
C
D
Injection Media - Default to Type 1	1	2	3	4	5	6
A
B
C
D
Injection Media Volume (ul)	1	2	3	4	5	6
A
B
C
D
User Plate Labels and Groups
User Defined or Default to Compound Names
		1	2	3	4	5	6
Label	A	Back. Cor.	ROT	R/M	ROT	R/M	ROT
	B	R/M	R/M	ROT	Back. Cor.	ROT	R/M
	C	R/M	ROT	Back. Cor.	R/M	R/M	ROT
	D	ROT	R/M	ROT	R/M	ROT	Back. Cor.
Groups		Group #	Group Name	Color
Assign name and color for up to twelve groups.		1	1
Assign the group # to the grid layout.		2	2
		3	3
		4	4
		5	5
		6	6
		7	7
		8	Group 8
		9	Group 9
		10	Group 10
		11	Group 11
		12	Back. Corr.
		1	2	3	4	5	6
Group Layout	A	12	4	2	3	4	1
	B	4	3	1	12	3	2
	C	1	4	12	2	1	4
	D	2	3	1	3	2	12
Protocol Steps
StartProtocol
Add/Remove commands as required	Command	Time (min)	Parameter	Port
	Calibrate	0
	Equilibrate
	Mix	2
	Wait	1
	Mix	0.5
	Measure	5
	Mix	2
	Wait	1
	Measure	5
	Inject			A
	Mix	2
	Wait	1
	Measure	5
	Mix	2
	Wait	1
	Measure	5
	Mix	2
	Wait	1
	Measure	5
	Inject			B
	Mix	2
	Wait	1
	Measure	5
	Mix	2
	Wait	1
	Measure	5
	Inject			C
	Mix	2
	Wait	1
	Measure	5
	Mix	2
	Wait	0.5
	Measure	5
	Inject			D
	Mix	1
	Wait	0.5
	Measure	5
	Mix	1
	Wait	0.5
	Measure	5
	Mix	1
	Wait	0.5
	Measure	5
EndProtocol
Commands: Wait, Mix, Measure, Inject
Consumables Information
Cartridge Type	Q
Cartridge Serial #	00039
Cartridge Lot #	29314
Sensor1 Type	B
Sensor2 Type
Sensor3 Type	A
Sensor4 Type
Plate Serial #	00959
Plate Lot #	12514
Plate Type	R
Growth Media Information
Name
Base Type
Source
Lot Number (Base Type)
Supplements
Date of Preparation
Prepared by
Background Correction	ON
Background Wells		1	2	3	4	5	6
	A	X
	B				X
	C			X
	D						X
Notes
End Template

## Sheet: Levels
LEVEL DATA
Exp. Date:	2015-03-10 13:43:08
If a level is written in RED, it is because it is lower that the minimum threshold.
O2 min. Level:	10
Levels in highlighted cells are the levels used for the rates calculation.
Num Ticks:	299
Tick	Well	Time	Operation	O2 (mmHg)	pH	Env. Temperature	Tray Temperature		O2 Ref Dark	O2 Ref Light	O2 Dark	O2 Light	O2 Cor. Em.	pH Ref Dark	pH Ref Light	pH Dark	pH Light	pH Cor. Em.
1	1	2015-03-10 14:36:07	Measure	150.485	7.43285	37.1	37.1		32758	38039	998	11168	10167	32758	36515	1158	26616	25422
1	2	2015-03-10 14:36:07	Measure	152.464	7.33773	37.1	37.1		32758	38475	998	11059	10068	32758	35974	1158	25343	24121
1	3	2015-03-10 14:36:07	Measure	147.31	7.35975	37.1	37.1		32758	37164	998	11323	10330	32758	37392	1158	25592	24411
1	4	2015-03-10 14:36:07	Measure	147.176	7.34214	37.1	37.1		32758	38145	998	11331	10337	32758	35827	1158	25430	24238
1	5	2015-03-10 14:36:07	Measure	147.733	7.35541	37.1	37.1		32758	37386	998	11302	10308	32758	36164	1158	25594	24436
1	6	2015-03-10 14:36:07	Measure	147.656	7.35848	37.1	37.1		32758	37784	998	11308	10312	32758	35860	1158	25638	24430
1	7	2015-03-10 14:36:07	Measure	141.017	7.34958	37.1	37.1		32762	39359	849	11524	10669	32767	37725	1018	25393	24308
1	8	2015-03-10 14:36:07	Measure	147.214	7.35002	37.1	37.1		32762	40536	849	11184	10335	32767	40090	1018	25396	24353
1	9	2015-03-10 14:36:07	Measure	145.599	7.36981	37.1	37.1		32762	38561	849	11262	10420	32767	37951	1018	25703	24699
1	10	2015-03-10 14:36:07	Measure	151.101	7.37531	37.1	37.1		32762	41026	849	10985	10136	32767	38572	1018	25611	24557
1	11	2015-03-10 14:36:07	Measure	146.489	7.34656	37.1	37.1		32762	42090	849	11221	10373	32767	38119	1018	25393	24303
1	12	2015-03-10 14:36:07	Measure	147.444	7.37057	37.1	37.1		32762	40307	849	11170	10323	32767	38006	1018	25677	24605
1	13	2015-03-10 14:36:07	Measure	142.447	7.46647	37.1	37.1		32766	39985	962	11556	10590	32764	37156	1066	27023	25926
1	14	2015-03-10 14:36:07	Measure	146.698	7.35737	37.1	37.1		32766	41883	962	11331	10362	32764	36931	1066	25645	24492
1	15	2015-03-10 14:36:07	Measure	153.254	7.37088	37.1	37.1		32766	40103	962	10997	10029	32764	38345	1066	25795	24622
1	16	2015-03-10 14:36:07	Measure	146.946	7.31629	37.1	37.1		32766	39413	962	11315	10349	32764	45372	1066	24978	23810
1	17	2015-03-10 14:36:07	Measure	148.061	7.34974	37.1	37.1		32766	43401	962	11253	10291	32764	38404	1066	25477	24352
1	18	2015-03-10 14:36:07	Measure	149.403	7.36036	37.1	37.1		32766	39786	962	11183	10222	32764	36642	1066	25612	24479
1	19	2015-03-10 14:36:07	Measure	136.42	7.50112	37.1	37.1		32774	39018	930	11856	10931	32766	37241	1100	27467	26354
1	20	2015-03-10 14:36:07	Measure	146.87	7.37844	37.1	37.1		32774	39115	930	11282	10353	32766	39137	1100	25798	24625
1	21	2015-03-10 14:36:07	Measure	146.375	7.3945	37.1	37.1		32774	42299	930	11306	10379	32766	38430	1100	26179	25005
1	22	2015-03-10 14:36:07	Measure	146.356	7.35807	37.1	37.1		32774	40005	930	11310	10380	32766	37640	1100	25707	24485
1	23	2015-03-10 14:36:07	Measure	147.713	7.39956	37.1	37.1		32774	42155	930	11247	10309	32766	39415	1100	26365	25110
1	24	2015-03-10 14:36:07	Measure	151.941	7.3606	37.1	37.1		32774	38109	930	11024	10094	32766	38125	1100	25613	24446
2	1	2015-03-10 14:36:19	Measure	150.302	7.43212	37.1	37.1		32758	38037	998	11169	10173	32758	36513	1158	26592	25412
2	2	2015-03-10 14:36:19	Measure	150.499	7.33604	37.1	37.1		32758	38477	998	11158	10163	32758	35969	1158	25280	24098
2	3	2015-03-10 14:36:19	Measure	145.271	7.35584	37.1	37.1		32758	37164	998	11427	10434	32758	37390	1158	25528	24358
2	4	2015-03-10 14:36:19	Measure	145.968	7.33964	37.1	37.1		32758	38146	998	11393	10397	32758	35826	1158	25387	24204
2	5	2015-03-10 14:36:19	Measure	146.291	7.35276	37.1	37.1		32758	37386	998	11374	10380	32758	36164	1158	25558	24400
2	6	2015-03-10 14:36:19	Measure	146.31	7.35672	37.1	37.1		32758	37783	998	11373	10379	32758	35858	1158	25598	24406
2	7	2015-03-10 14:36:19	Measure	138.503	7.34788	37.1	37.1		32762	39357	849	11658	10807	32767	37723	1018	25360	24285
2	8	2015-03-10 14:36:19	Measure	145.421	7.3487	37.1	37.1		32762	40536	849	11275	10426	32767	40090	1018	25378	24335
2	9	2015-03-10 14:36:19	Measure	144.224	7.36798	37.1	37.1		32762	38562	849	11334	10490	32767	37953	1018	25688	24674
2	10	2015-03-10 14:36:19	Measure	151.415	7.37162	37.1	37.1		32762	41025	849	10965	10117	32767	38569	1018	25548	24507
2	11	2015-03-10 14:36:19	Measure	145.008	7.34333	37.1	37.1		32762	42087	849	11293	10448	32767	38111	1018	25311	24259
2	12	2015-03-10 14:36:19	Measure	145.95	7.36873	37.1	37.1		32762	40307	849	11245	10398	32767	38000	1018	25623	24580
2	13	2015-03-10 14:36:19	Measure	140.342	7.46007	37.1	37.1		32766	39984	962	11667	10703	32764	37156	1066	26936	25839
2	14	2015-03-10 14:36:19	Measure	144.952	7.357	37.1	37.1		32766	41879	962	11415	10451	32764	36926	1066	25609	24487
2	15	2015-03-10 14:36:19	Measure	153.271	7.36794	37.1	37.1		32766	40102	962	10992	10025	32764	38336	1066	25713	24582
2	16	2015-03-10 14:36:19	Measure	145.534	7.3129	37.1	37.1		32766	39411	962	11382	10420	32764	45353	1066	24894	23764
2	17	2015-03-10 14:36:19	Measure	147.149	7.34643	37.1	37.1		32766	43398	962	11294	10335	32764	38397	1066	25401	24307
2	18	2015-03-10 14:36:19	Measure	148.286	7.35727	37.1	37.1		32766	39786	962	11237	10276	32764	36639	1066	25550	24437
2	19	2015-03-10 14:36:19	Measure	134.457	7.50318	37.1	37.1		32774	39019	930	11970	11043	32766	37242	1100	27501	26382
2	20	2015-03-10 14:36:19	Measure	145.195	7.37578	37.1	37.1		32774	39116	930	11368	10438	32766	39129	1100	25730	24589
2	21	2015-03-10 14:36:19	Measure	145.214	7.39296	37.1	37.1		32774	42300	930	11365	10437	32766	38425	1100	26135	24984
2	22	2015-03-10 14:36:19	Measure	145.12	7.35462	37.1	37.1		32774	40005	930	11372	10442	32766	37632	1100	25617	24438
2	23	2015-03-10 14:36:19	Measure	146.786	7.39604	37.1	37.1		32774	42152	930	11288	10354	32766	39398	1100	26250	25062
2	24	2015-03-10 14:36:19	Measure	151.795	7.35927	37.1	37.1		32774	38109	930	11028	10098	32766	38119	1100	25567	24428
3	1	2015-03-10 14:36:31	Measure	150.116	7.43101	37.1	37.1		32758	38036	998	11166	10172	32758	36511	1158	26563	25397
3	2	2015-03-10 14:36:31	Measure	149.014	7.3325	37.1	37.1		32758	38476	998	11221	10228	32758	35967	1158	25216	24050
3	3	2015-03-10 14:36:31	Measure	143.443	7.35474	37.1	37.1		32758	37164	998	11514	10521	32758	37387	1158	25496	24343
3	4	2015-03-10 14:36:31	Measure	144.596	7.33788	37.1	37.1		32758	38145	998	11453	10459	32758	35825	1158	25355	24180
3	5	2015-03-10 14:36:31	Measure	144.971	7.35137	37.1	37.1		32758	37385	998	11430	10439	32758	36164	1158	25539	24381
3	6	2015-03-10 14:36:31	Measure	144.915	7.35716	37.1	37.1		32758	37784	998	11438	10442	32758	35855	1158	25579	24412
3	7	2015-03-10 14:36:31	Measure	137.061	7.34604	37.1	37.1		32762	39356	849	11727	10878	32767	37719	1018	25314	24260
3	8	2015-03-10 14:36:31	Measure	143.888	7.34606	37.1	37.1		32762	40535	849	11345	10497	32767	40087	1018	25331	24299
3	9	2015-03-10 14:36:31	Measure	143.001	7.36578	37.1	37.1		32762	38561	849	11387	10545	32767	37952	1018	25653	24644
3	10	2015-03-10 14:36:31	Measure	151.429	7.3674	37.1	37.1		32762	41023	849	10952	10106	32767	38566	1018	25477	24450
3	11	2015-03-10 14:36:31	Measure	143.944	7.34201	37.1	37.1		32762	42086	849	11337	10494	32767	38107	1018	25274	24241
3	12	2015-03-10 14:36:31	Measure	145.272	7.36608	37.1	37.1		32762	40307	849	11270	10423	32767	37997	1018	25572	24544
3	13	2015-03-10 14:36:31	Measure	138.806	7.45625	37.1	37.1		32766	39983	962	11740	10778	32764	37155	1066	26878	25787
3	14	2015-03-10 14:36:31	Measure	143.74	7.35495	37.1	37.1		32766	41877	962	11466	10505	32764	36923	1066	25562	24459
3	15	2015-03-10 14:36:31	Measure	153.31	7.36882	37.1	37.1		32766	40100	962	10977	10013	32764	38328	1066	25688	24594
3	16	2015-03-10 14:36:31	Measure	144.428	7.31091	37.1	37.1		32766	39410	962	11429	10468	32764	45341	1066	24843	23737
3	17	2015-03-10 14:36:31	Measure	146.618	7.34305	37.1	37.1		32766	43396	962	11309	10352	32764	38394	1066	25341	24261
3	18	2015-03-10 14:36:31	Measure	147.289	7.35558	37.1	37.1		32766	39785	962	11276	10317	32764	36636	1066	25507	24414
3	19	2015-03-10 14:36:31	Measure	133.333	7.50259	37.1	37.1		32774	39019	930	12025	11098	32766	37241	1100	27487	26374
3	20	2015-03-10 14:36:31	Measure	143.499	7.37401	37.1	37.1		32774	39116	930	11448	10518	32766	39124	1100	25686	24565
3	21	2015-03-10 14:36:31	Measure	144.148	7.39076	37.1	37.1		32774	42298	930	11409	10483	32766	38421	1100	26087	24954
3	22	2015-03-10 14:36:31	Measure	143.777	7.35102	37.1	37.1		32774	40004	930	11432	10503	32766	37626	1100	25537	24389
3	23	2015-03-10 14:36:31	Measure	146.218	7.39165	37.1	37.1		32774	42151	930	11306	10373	32766	39390	1100	26158	25002
3	24	2015-03-10 14:36:31	Measure	151.931	7.35603	37.1	37.1		32774	38108	930	11009	10081	32766	38116	1100	25508	24384
4	1	2015-03-10 14:36:43	Measure	150.238	7.43005	37.1	37.1		32758	38036	998	11154	10160	32758	36509	1158	26535	25384
4	2	2015-03-10 14:36:43	Measure	147.674	7.33147	37.1	37.1		32758	38475	998	11282	10291	32758	35965	1158	25187	24036
4	3	2015-03-10 14:36:43	Measure	141.933	7.35245	37.1	37.1		32758	37163	998	11588	10597	32758	37385	1158	25454	24312
4	4	2015-03-10 14:36:43	Measure	143.476	7.337	37.1	37.1		32758	38145	998	11507	10513	32758	35824	1158	25335	24168
4	5	2015-03-10 14:36:43	Measure	144.425	7.34887	37.1	37.1		32758	37386	998	11456	10462	32758	36164	1158	25505	24347
4	6	2015-03-10 14:36:43	Measure	143.958	7.35414	37.1	37.1		32758	37783	998	11481	10487	32758	35854	1158	25529	24371
4	7	2015-03-10 14:36:43	Measure	135.931	7.34391	37.1	37.1		32762	39355	849	11785	10937	32767	37716	1018	25270	24231
4	8	2015-03-10 14:36:43	Measure	142.977	7.34436	37.1	37.1		32762	40535	849	11388	10540	32767	40085	1018	25301	24276
4	9	2015-03-10 14:36:43	Measure	142.243	7.36285	37.1	37.1		32762	38561	849	11422	10580	32767	37951	1018	25608	24604
4	10	2015-03-10 14:36:43	Measure	151.094	7.37058	37.1	37.1		32762	41023	849	10963	10117	32767	38564	1018	25511	24493
4	11	2015-03-10 14:36:43	Measure	142.518	7.34024	37.1	37.1		32762	42085	849	11407	10565	32767	38105	1018	25240	24217
4	12	2015-03-10 14:36:43	Measure	144.257	7.3627	37.1	37.1		32762	40306	849	11316	10471	32767	37994	1018	25512	24498
4	13	2015-03-10 14:36:43	Measure	137.084	7.45235	37.1	37.1		32766	39982	962	11831	10870	32764	37154	1066	26819	25734
4	14	2015-03-10 14:36:43	Measure	142.298	7.35194	37.1	37.1		32766	41876	962	11537	10577	32764	36921	1066	25509	24418
4	15	2015-03-10 14:36:43	Measure	153.501	7.36485	37.1	37.1		32766	40100	962	10962	9998	32764	38326	1066	25625	24540
4	16	2015-03-10 14:36:43	Measure	143.199	7.30737	37.1	37.1		32766	39409	962	11487	10528	32764	45335	1066	24783	23689
4	17	2015-03-10 14:36:43	Measure	145.477	7.33974	37.1	37.1		32766	43395	962	11362	10406	32764	38391	1066	25282	24216
4	18	2015-03-10 14:36:43	Measure	146.426	7.35198	37.1	37.1		32766	39784	962	11314	10356	32764	36634	1066	25445	24365
4	19	2015-03-10 14:36:43	Measure	132.259	7.5009	37.1	37.1		32774	39018	930	12081	11156	32766	37240	1100	27458	26351
4	20	2015-03-10 14:36:43	Measure	142.536	7.36988	37.1	37.1		32774	39115	930	11493	10564	32766	39120	1100	25614	24509
4	21	2015-03-10 14:36:43	Measure	143.272	7.3865	37.1	37.1		32774	42298	930	11450	10524	32766	38419	1100	26020	24896
4	22	2015-03-10 14:36:43	Measure	142.849	7.34919	37.1	37.1		32774	40003	930	11474	10547	32766	37624	1100	25501	24364
4	23	2015-03-10 14:36:43	Measure	145.439	7.38872	37.1	37.1		32774	42149	930	11338	10408	32766	39385	1100	26098	24962
4	24	2015-03-10 14:36:43	Measure	151.957	7.3553	37.1	37.1		32774	38108	930	11002	10074	32766	38114	1100	25489	24374
5	1	2015-03-10 14:36:55	Measure	150.145	7.42917	37.1	37.1		32758	38035	998	11161	10169	32758	36507	1158	26509	25372
5	2	2015-03-10 14:36:55	Measure	146.952	7.33103	37.1	37.1		32758	38474	998	11322	10333	32758	35964	1158	25173	24030
5	3	2015-03-10 14:36:55	Measure	140.896	7.35009	37.1	37.1		32758	37163	998	11650	10659	32758	37384	1158	25417	24280
5	4	2015-03-10 14:36:55	Measure	142.53	7.33538	37.1	37.1		32758	38145	998	11563	10569	32758	35822	1158	25296	24146
5	5	2015-03-10 14:36:55	Measure	143.654	7.34615	37.1	37.1		32758	37385	998	11499	10508	32758	36163	1158	25461	24310
5	6	2015-03-10 14:36:55	Measure	143.395	7.35282	37.1	37.1		32758	37782	998	11514	10522	32758	35853	1158	25503	24353
5	7	2015-03-10 14:36:55	Measure	135.013	7.34067	37.1	37.1		32762	39354	849	11842	10996	32767	37714	1018	25216	24187
5	8	2015-03-10 14:36:55	Measure	141.909	7.34282	37.1	37.1		32762	40533	849	11448	10603	32767	40084	1018	25277	24255
5	9	2015-03-10 14:36:55	Measure	141.51	7.3611	37.1	37.1		32762	38560	849	11465	10625	32767	37950	1018	25579	24580
5	10	2015-03-10 14:36:55	Measure	151.359	7.37391	37.1	37.1		32762	41021	849	10951	10108	32767	38562	1018	25548	24538
5	11	2015-03-10 14:36:55	Measure	141.528	7.33818	37.1	37.1		32762	42084	849	11465	10624	32767	38101	1018	25193	24189
5	12	2015-03-10 14:36:55	Measure	143.951	7.36027	37.1	37.1		32762	40305	849	11335	10492	32767	37992	1018	25469	24465
5	13	2015-03-10 14:36:55	Measure	136.308	7.44992	37.1	37.1		32766	39980	962	11878	10920	32764	37152	1066	26774	25701
5	14	2015-03-10 14:36:55	Measure	141.6	7.34981	37.1	37.1		32766	41874	962	11577	10620	32764	36919	1066	25468	24389
5	15	2015-03-10 14:36:55	Measure	153.3	7.3661	37.1	37.1		32766	40099	962	10974	10012	32764	38323	1066	25628	24557
5	16	2015-03-10 14:36:55	Measure	142.75	7.30523	37.1	37.1		32766	39409	962	11516	10557	32764	45328	1066	24740	23660
5	17	2015-03-10 14:36:55	Measure	145.035	7.33739	37.1	37.1		32766	43394	962	11389	10434	32764	38389	1066	25242	24184
5	18	2015-03-10 14:36:55	Measure	145.562	7.3511	37.1	37.1		32766	39783	962	11362	10406	32764	36633	1066	25426	24353
5	19	2015-03-10 14:36:55	Measure	131.428	7.49928	37.1	37.1		32774	39018	930	12137	11212	32766	37238	1100	27423	26329
5	20	2015-03-10 14:36:55	Measure	141.22	7.36641	37.1	37.1		32774	39114	930	11568	10641	32766	39119	1100	25562	24462
5	21	2015-03-10 14:36:55	Measure	142.64	7.38247	37.1	37.1		32774	42297	930	11487	10563	32766	38416	1100	25951	24841
5	22	2015-03-10 14:36:55	Measure	142.292	7.34442	37.1	37.1		32774	40002	930	11508	10582	32766	37621	1100	25420	24299
5	23	2015-03-10 14:36:55	Measure	145.11	7.38425	37.1	37.1		32774	42148	930	11359	10430	32766	39382	1100	26025	24901
5	24	2015-03-10 14:36:55	Measure	151.982	7.35125	37.1	37.1		32774	38108	930	11005	10077	32766	38113	1100	25429	24319
6	1	2015-03-10 14:37:08	Measure	150.102	7.42814	37.1	37.1		32758	38034	998	11151	10161	32758	36505	1158	26481	25358
6	2	2015-03-10 14:37:08	Measure	145.607	7.32881	37.1	37.1		32758	38473	998	11380	10393	32758	35963	1158	25135	24000
6	3	2015-03-10 14:37:08	Measure	139.673	7.34906	37.1	37.1		32758	37162	998	11704	10716	32758	37382	1158	25392	24266
6	4	2015-03-10 14:37:08	Measure	141.599	7.33398	37.1	37.1		32758	38144	998	11601	10609	32758	35821	1158	25269	24127
6	5	2015-03-10 14:37:08	Measure	142.899	7.34424	37.1	37.1		32758	37384	998	11527	10538	32758	36162	1158	25428	24284
6	6	2015-03-10 14:37:08	Measure	142.384	7.35061	37.1	37.1		32758	37781	998	11555	10566	32758	35852	1158	25465	24323
6	7	2015-03-10 14:37:08	Measure	133.969	7.33809	37.1	37.1		32762	39353	849	11890	11046	32767	37712	1018	25170	24152
6	8	2015-03-10 14:37:08	Measure	140.551	7.33929	37.1	37.1		32762	40532	849	11511	10667	32767	40082	1018	25222	24207
6	9	2015-03-10 14:37:08	Measure	140.622	7.35934	37.1	37.1		32762	38560	849	11503	10663	32767	37949	1018	25550	24556
6	10	2015-03-10 14:37:08	Measure	151.138	7.37384	37.1	37.1		32762	41021	849	10952	10109	32767	38560	1018	25538	24537
6	11	2015-03-10 14:37:08	Measure	140.353	7.33488	37.1	37.1		32762	42082	849	11516	10678	32767	38099	1018	25139	24144
6	12	2015-03-10 14:37:08	Measure	142.991	7.35777	37.1	37.1		32762	40303	849	11373	10533	32767	37990	1018	25425	24431
6	13	2015-03-10 14:37:08	Measure	135.168	7.44617	37.1	37.1		32766	39980	962	11933	10975	32764	37151	1066	26716	25650
6	14	2015-03-10 14:37:08	Measure	140.192	7.34768	37.1	37.1		32766	41873	962	11643	10687	32764	36917	1066	25426	24360
6	15	2015-03-10 14:37:08	Measure	153.324	7.36433	37.1	37.1		32766	40098	962	10962	10001	32764	38319	1066	25586	24533
6	16	2015-03-10 14:37:08	Measure	141.418	7.30309	37.1	37.1		32766	39408	962	11576	10619	32764	45322	1066	24699	23631
6	17	2015-03-10 14:37:08	Measure	144.44	7.33504	37.1	37.1		32766	43392	962	11408	10455	32764	38387	1066	25201	24152
6	18	2015-03-10 14:37:08	Measure	144.796	7.34808	37.1	37.1		32766	39782	962	11390	10436	32764	36631	1066	25372	24312
6	19	2015-03-10 14:37:08	Measure	130.627	7.49545	37.1	37.1		32774	39017	930	12172	11249	32766	37236	1100	27359	26277
6	20	2015-03-10 14:37:08	Measure	140.533	7.36515	37.1	37.1		32774	39114	930	11595	10668	32766	39115	1100	25529	24445
6	21	2015-03-10 14:37:08	Measure	141.89	7.37983	37.1	37.1		32774	42296	930	11516	10593	32766	38413	1100	25901	24805
6	22	2015-03-10 14:37:08	Measure	141.327	7.34464	37.1	37.1		32774	40002	930	11550	10624	32766	37617	1100	25402	24302
6	23	2015-03-10 14:37:08	Measure	144.608	7.38191	37.1	37.1		32774	42147	930	11374	10446	32766	39378	1100	25977	24869
6	24	2015-03-10 14:37:08	Measure	152.225	7.35198	37.1	37.1		32774	38107	930	10981	10055	32766	38110	1100	25425	24329
7	1	2015-03-10 14:37:20	Measure	150.271	7.42652	37.1	37.1		32758	38033	998	11142	10154	32758	36504	1158	26452	25336
7	2	2015-03-10 14:37:20	Measure	144.789	7.32668	37.1	37.1		32758	38473	998	11425	10438	32758	35962	1158	25098	23971
7	3	2015-03-10 14:37:20	Measure	138.941	7.34582	37.1	37.1		32758	37162	998	11747	10759	32758	37381	1158	25342	24222
7	4	2015-03-10 14:37:20	Measure	140.995	7.332	37.1	37.1		32758	38144	998	11636	10644	32758	35821	1158	25242	24100
7	5	2015-03-10 14:37:20	Measure	142.616	7.33983	37.1	37.1		32758	37384	998	11544	10555	32758	36162	1158	25368	24224
7	6	2015-03-10 14:37:20	Measure	141.666	7.34877	37.1	37.1		32758	37781	998	11596	10607	32758	35850	1158	25424	24298
7	7	2015-03-10 14:37:20	Measure	133.498	7.33294	37.1	37.1		32762	39351	849	11916	11076	32767	37710	1018	25090	24082
7	8	2015-03-10 14:37:20	Measure	139.828	7.3376	37.1	37.1		32762	40531	849	11551	10709	32767	40081	1018	25196	24184
7	9	2015-03-10 14:37:20	Measure	140.168	7.35538	37.1	37.1		32762	38559	849	11528	10690	32767	37949	1018	25496	24502
7	10	2015-03-10 14:37:20	Measure	150.888	7.37125	37.1	37.1		32762	41020	849	10965	10123	32767	38560	1018	25503	24502
7	11	2015-03-10 14:37:20	Measure	139.508	7.33201	37.1	37.1		32762	42081	849	11564	10727	32767	38097	1018	25091	24105
7	12	2015-03-10 14:37:20	Measure	142.524	7.35607	37.1	37.1		32762	40303	849	11400	10560	32767	37987	1018	25388	24408
7	13	2015-03-10 14:37:20	Measure	134.184	7.44441	37.1	37.1		32766	39978	962	11989	11035	32764	37150	1066	26686	25626
7	14	2015-03-10 14:37:20	Measure	139.383	7.34453	37.1	37.1		32766	41871	962	11688	10734	32764	36915	1066	25371	24317
7	15	2015-03-10 14:37:20	Measure	153.477	7.36279	37.1	37.1		32766	40097	962	10955	9995	32764	38318	1066	25560	24512
7	16	2015-03-10 14:37:20	Measure	140.977	7.30007	37.1	37.1		32766	39407	962	11601	10645	32764	45317	1066	24649	23590
7	17	2015-03-10 14:37:20	Measure	143.873	7.33291	37.1	37.1		32766	43391	962	11439	10487	32764	38386	1066	25167	24123
7	18	2015-03-10 14:37:20	Measure	144.115	7.34735	37.1	37.1		32766	39782	962	11428	10474	32764	36629	1066	25349	24302
7	19	2015-03-10 14:37:20	Measure	130.415	7.49397	37.1	37.1		32774	39017	930	12187	11264	32766	37235	1100	27333	26257
7	20	2015-03-10 14:37:20	Measure	139.597	7.36293	37.1	37.1		32774	39113	930	11647	10722	32766	39113	1100	25491	24415
7	21	2015-03-10 14:37:20	Measure	141.575	7.37623	37.1	37.1		32774	42293	930	11532	10612	32766	38411	1100	25843	24756
7	22	2015-03-10 14:37:20	Measure	140.905	7.34141	37.1	37.1		32774	40001	930	11573	10649	32766	37614	1100	25343	24258
7	23	2015-03-10 14:37:20	Measure	144.022	7.37715	37.1	37.1		32774	42145	930	11405	10479	32766	39375	1100	25901	24804
7	24	2015-03-10 14:37:20	Measure	152.154	7.35058	37.1	37.1		32774	38106	930	10984	10060	32766	38108	1100	25396	24310
8	1	2015-03-10 14:37:32	Measure	149.842	7.42401	37.1	37.1		32758	38033	998	11153	10165	32758	36503	1158	26411	25302
8	2	2015-03-10 14:37:32	Measure	143.568	7.32461	37.1	37.1		32758	38473	998	11478	10492	32758	35960	1158	25055	23943
8	3	2015-03-10 14:37:32	Measure	138.042	7.34405	37.1	37.1		32758	37162	998	11786	10798	32758	37379	1158	25307	24198
8	4	2015-03-10 14:37:32	Measure	139.831	7.33119	37.1	37.1		32758	38143	998	11687	10697	32758	35819	1158	25215	24089
8	5	2015-03-10 14:37:32	Measure	141.472	7.33836	37.1	37.1		32758	37384	998	11594	10606	32758	36161	1158	25340	24204
8	6	2015-03-10 14:37:32	Measure	140.802	7.34715	37.1	37.1		32758	37781	998	11632	10643	32758	35850	1158	25402	24276
8	7	2015-03-10 14:37:32	Measure	132.705	7.33125	37.1	37.1		32762	39351	849	11951	11111	32767	37708	1018	25057	24059
8	8	2015-03-10 14:37:32	Measure	138.853	7.33415	37.1	37.1		32762	40531	849	11594	10752	32767	40079	1018	25142	24137
8	9	2015-03-10 14:37:32	Measure	139.403	7.35384	37.1	37.1		32762	38559	849	11559	10721	32767	37947	1018	25465	24481
8	10	2015-03-10 14:37:32	Measure	151.499	7.3677	37.1	37.1		32762	41019	849	10922	10082	32767	38559	1018	25451	24454
8	11	2015-03-10 14:37:32	Measure	138.535	7.33127	37.1	37.1		32762	42081	849	11607	10770	32767	38096	1018	25076	24095
8	12	2015-03-10 14:37:32	Measure	141.764	7.35387	37.1	37.1		32762	40303	849	11430	10590	32767	37987	1018	25358	24378
8	13	2015-03-10 14:37:32	Measure	133.403	7.44095	37.1	37.1		32766	39977	962	12021	11069	32764	37149	1066	26633	25579
8	14	2015-03-10 14:37:32	Measure	138.306	7.34299	37.1	37.1		32766	41870	962	11735	10783	32764	36913	1066	25338	24296
8	15	2015-03-10 14:37:32	Measure	153.491	7.36014	37.1	37.1		32766	40096	962	10942	9984	32764	38315	1066	25510	24476
8	16	2015-03-10 14:37:32	Measure	140.225	7.29719	37.1	37.1		32766	39407	962	11630	10675	32764	45315	1066	24606	23551
8	17	2015-03-10 14:37:32	Measure	143.271	7.3296	37.1	37.1		32766	43390	962	11459	10508	32764	38384	1066	25113	24078
8	18	2015-03-10 14:37:32	Measure	143.086	7.34404	37.1	37.1		32766	39781	962	11471	10518	32764	36628	1066	25297	24257
8	19	2015-03-10 14:37:32	Measure	129.513	7.49036	37.1	37.1		32774	39016	930	12228	11307	32766	37234	1100	27278	26208
8	20	2015-03-10 14:37:32	Measure	138.641	7.35924	37.1	37.1		32774	39112	930	11687	10764	32766	39110	1100	25429	24365
8	21	2015-03-10 14:37:32	Measure	140.639	7.37212	37.1	37.1		32774	42293	930	11572	10652	32766	38409	1100	25778	24700
8	22	2015-03-10 14:37:32	Measure	139.939	7.33839	37.1	37.1		32774	40000	930	11613	10691	32766	37613	1100	25297	24217
8	23	2015-03-10 14:37:32	Measure	143.401	7.37378	37.1	37.1		32774	42144	930	11425	10501	32766	39372	1100	25843	24758
8	24	2015-03-10 14:37:32	Measure	151.963	7.34926	37.1	37.1		32774	38106	930	10983	10059	32766	38107	1100	25373	24292
9	1	2015-03-10 14:37:44	Measure	149.972	7.42365	37.1	37.1		32758	38033	998	11150	10162	32758	36502	1158	26399	25297
9	2	2015-03-10 14:37:44	Measure	142.732	7.32262	37.1	37.1		32758	38473	998	11527	10541	32758	35958	1158	25012	23916
9	3	2015-03-10 14:37:44	Measure	136.892	7.34176	37.1	37.1		32758	37161	998	11853	10868	32758	37379	1158	25276	24167
9	4	2015-03-10 14:37:44	Measure	139.581	7.32876	37.1	37.1		32758	38143	998	11705	10715	32758	35819	1158	25182	24056
9	5	2015-03-10 14:37:44	Measure	141.598	7.33564	37.1	37.1		32758	37383	998	11589	10603	32758	36160	1158	25296	24167
9	6	2015-03-10 14:37:44	Measure	140.081	7.34546	37.1	37.1		32758	37780	998	11674	10687	32758	35848	1158	25362	24253
9	7	2015-03-10 14:37:44	Measure	132.049	7.32764	37.1	37.1		32762	39350	849	11994	11155	32767	37707	1018	25003	24010
9	8	2015-03-10 14:37:44	Measure	138.288	7.3318	37.1	37.1		32762	40530	849	11629	10788	32767	40077	1018	25103	24105
9	9	2015-03-10 14:37:44	Measure	139.154	7.35069	37.1	37.1		32762	38559	849	11577	10739	32767	37947	1018	25422	24438
9	10	2015-03-10 14:37:44	Measure	151.087	7.36349	37.1	37.1		32762	41019	849	10946	10106	32767	38558	1018	25389	24397
9	11	2015-03-10 14:37:44	Measure	137.797	7.32944	37.1	37.1		32762	42080	849	11652	10816	32767	38094	1018	25041	24070
9	12	2015-03-10 14:37:44	Measure	141.289	7.35218	37.1	37.1		32762	40302	849	11459	10620	32767	37985	1018	25325	24355
9	13	2015-03-10 14:37:44	Measure	132.61	7.43706	37.1	37.1		32766	39976	962	12072	11121	32764	37148	1066	26574	25526
9	14	2015-03-10 14:37:44	Measure	137.78	7.33954	37.1	37.1		32766	41870	962	11769	10817	32764	36912	1066	25285	24249
9	15	2015-03-10 14:37:44	Measure	153.582	7.35705	37.1	37.1		32766	40095	962	10940	9983	32764	38315	1066	25468	24434
9	16	2015-03-10 14:37:44	Measure	139.598	7.29313	37.1	37.1		32766	39406	962	11668	10714	32764	45311	1066	24543	23496
9	17	2015-03-10 14:37:44	Measure	143.064	7.32607	37.1	37.1		32766	43389	962	11473	10523	32764	38383	1066	25061	24030
9	18	2015-03-10 14:37:44	Measure	142.696	7.34132	37.1	37.1		32766	39780	962	11494	10543	32764	36627	1066	25254	24220
9	19	2015-03-10 14:37:44	Measure	129.519	7.48771	37.1	37.1		32774	39015	930	12230	11311	32766	37232	1100	27230	26172
9	20	2015-03-10 14:37:44	Measure	138.201	7.35688	37.1	37.1		32774	39111	930	11714	10793	32766	39108	1100	25389	24333
9	21	2015-03-10 14:37:44	Measure	140.224	7.36714	37.1	37.1		32774	42293	930	11599	10679	32766	38408	1100	25705	24632
9	22	2015-03-10 14:37:44	Measure	139.402	7.33575	37.1	37.1		32774	40000	930	11647	10725	32766	37610	1100	25245	24181
9	23	2015-03-10 14:37:44	Measure	143.361	7.36909	37.1	37.1		32774	42143	930	11430	10507	32766	39368	1100	25763	24694
9	24	2015-03-10 14:37:44	Measure	152.155	7.34705	37.1	37.1		32774	38105	930	10975	10053	32766	38105	1100	25334	24262
10	1	2015-03-10 14:37:56	Measure	149.846	7.4232	37.1	37.1		32758	38032	998	11149	10163	32758	36501	1158	26386	25291
10	2	2015-03-10 14:37:56	Measure	141.911	7.31909	37.1	37.1		32758	38472	998	11564	10580	32758	35959	1158	24972	23868
10	3	2015-03-10 14:37:56	Measure	135.873	7.33837	37.1	37.1		32758	37161	998	11906	10921	32758	37378	1158	25225	24121
10	4	2015-03-10 14:37:56	Measure	138.729	7.32656	37.1	37.1		32758	38143	998	11747	10757	32758	35818	1158	25143	24026
10	5	2015-03-10 14:37:56	Measure	140.857	7.33234	37.1	37.1		32758	37383	998	11624	10638	32758	36160	1158	25251	24122
10	6	2015-03-10 14:37:56	Measure	139.368	7.3431	37.1	37.1		32758	37779	998	11706	10721	32758	35847	1158	25322	24221
10	7	2015-03-10 14:37:56	Measure	131.533	7.32565	37.1	37.1		32762	39349	849	12017	11180	32767	37706	1018	24971	23983
10	8	2015-03-10 14:37:56	Measure	137.465	7.33033	37.1	37.1		32762	40529	849	11668	10829	32767	40076	1018	25079	24085
10	9	2015-03-10 14:37:56	Measure	138.482	7.34879	37.1	37.1		32762	38558	849	11606	10771	32767	37946	1018	25391	24412
10	10	2015-03-10 14:37:56	Measure	151.403	7.35957	37.1	37.1		32762	41018	849	10924	10085	32767	38557	1018	25332	24344
10	11	2015-03-10 14:37:56	Measure	136.908	7.32841	37.1	37.1		32762	42079	849	11695	10861	32767	38092	1018	25018	24056
10	12	2015-03-10 14:37:56	Measure	140.965	7.3496	37.1	37.1		32762	40301	849	11469	10632	32767	37984	1018	25285	24320
10	13	2015-03-10 14:37:56	Measure	132.157	7.4347	37.1	37.1		32766	39975	962	12091	11142	32764	37147	1066	26536	25494
10	14	2015-03-10 14:37:56	Measure	137.064	7.33719	37.1	37.1		32766	41869	962	11803	10852	32764	36911	1066	25247	24217
10	15	2015-03-10 14:37:56	Measure	153.517	7.35676	37.1	37.1		32766	40094	962	10936	9981	32764	38313	1066	25455	24430
10	16	2015-03-10 14:37:56	Measure	138.924	7.28996	37.1	37.1		32766	39405	962	11698	10746	32764	45309	1066	24496	23453
10	17	2015-03-10 14:37:56	Measure	142.553	7.32299	37.1	37.1		32766	43388	962	11493	10545	32764	38381	1066	25010	23988
10	18	2015-03-10 14:37:56	Measure	142.314	7.3383	37.1	37.1		32766	39780	962	11509	10558	32764	36626	1066	25206	24179
10	19	2015-03-10 14:37:56	Measure	129.11	7.48528	37.1	37.1		32774	39014	930	12247	11330	32766	37231	1100	27191	26139
10	20	2015-03-10 14:37:56	Measure	137.116	7.354	37.1	37.1		32774	39110	930	11768	10849	32766	39106	1100	25343	24294
10	21	2015-03-10 14:37:56	Measure	139.724	7.36376	37.1	37.1		32774	42291	930	11618	10701	32766	38406	1100	25650	24586
10	22	2015-03-10 14:37:56	Measure	138.924	7.3323	37.1	37.1		32774	39999	930	11667	10746	32766	37608	1100	25188	24134
10	23	2015-03-10 14:37:56	Measure	142.866	7.36403	37.1	37.1		32774	42142	930	11450	10528	32766	39366	1100	25687	24625
10	24	2015-03-10 14:37:56	Measure	152.028	7.34594	37.1	37.1		32774	38105	930	10976	10054	32766	38104	1100	25314	24247
11	1	2015-03-10 14:38:09	Measure	149.949	7.42188	37.1	37.1		32758	38031	998	11140	10156	32758	36500	1158	26361	25273
11	2	2015-03-10 14:38:09	Measure	141.057	7.31879	37.1	37.1		32758	38471	998	11607	10625	32758	35957	1158	24952	23864
11	3	2015-03-10 14:38:09	Measure	135.222	7.33631	37.1	37.1		32758	37160	998	11939	10957	32758	37376	1158	25186	24093
11	4	2015-03-10 14:38:09	Measure	138.095	7.32413	37.1	37.1		32758	38143	998	11781	10791	32758	35817	1158	25102	23993
11	5	2015-03-10 14:38:09	Measure	140.335	7.32911	37.1	37.1		32758	37383	998	11651	10665	32758	36160	1158	25207	24078
11	6	2015-03-10 14:38:09	Measure	138.942	7.34111	37.1	37.1		32758	37778	998	11725	10743	32758	35846	1158	25287	24194
11	7	2015-03-10 14:38:09	Measure	131.122	7.32227	37.1	37.1		32762	39349	849	12040	11203	32767	37704	1018	24915	23937
11	8	2015-03-10 14:38:09	Measure	136.63	7.32717	37.1	37.1		32762	40528	849	11712	10875	32767	40074	1018	25030	24042
11	9	2015-03-10 14:38:09	Measure	137.831	7.34549	37.1	37.1		32762	38558	849	11641	10806	32767	37946	1018	25346	24367
11	10	2015-03-10 14:38:09	Measure	151.65	7.35735	37.1	37.1		32762	41018	849	10910	10071	32767	38556	1018	25298	24314
11	11	2015-03-10 14:38:09	Measure	136.181	7.32451	37.1	37.1		32762	42078	849	11734	10901	32767	38090	1018	24956	24003
11	12	2015-03-10 14:38:09	Measure	140.443	7.34607	37.1	37.1		32762	40300	849	11495	10659	32767	37982	1018	25228	24272
11	13	2015-03-10 14:38:09	Measure	131.105	7.43213	37.1	37.1		32766	39975	962	12153	11204	32764	37146	1066	26495	25459
11	14	2015-03-10 14:38:09	Measure	136.044	7.33543	37.1	37.1		32766	41868	962	11858	10909	32764	36909	1066	25211	24193
11	15	2015-03-10 14:38:09	Measure	153.113	7.35595	37.1	37.1		32766	40094	962	10954	9999	32764	38310	1066	25430	24419
11	16	2015-03-10 14:38:09	Measure	138.042	7.28908	37.1	37.1		32766	39405	962	11746	10794	32764	45303	1066	24472	23441
11	17	2015-03-10 14:38:09	Measure	142.15	7.32049	37.1	37.1		32766	43388	962	11513	10565	32764	38378	1066	24963	23954
11	18	2015-03-10 14:38:09	Measure	141.42	7.33793	37.1	37.1		32766	39779	962	11554	10605	32764	36624	1066	25188	24174
11	19	2015-03-10 14:38:09	Measure	128.661	7.48131	37.1	37.1		32774	39014	930	12273	11356	32766	37231	1100	27137	26085
11	20	2015-03-10 14:38:09	Measure	136.509	7.35208	37.1	37.1		32774	39110	930	11801	10882	32766	39103	1100	25305	24268
11	21	2015-03-10 14:38:09	Measure	139.03	7.35899	37.1	37.1		32774	42291	930	11655	10738	32766	38404	1100	25576	24521
11	22	2015-03-10 14:38:09	Measure	138.235	7.33039	37.1	37.1		32774	39999	930	11704	10783	32766	37606	1100	25151	24108
11	23	2015-03-10 14:38:09	Measure	142.407	7.35898	37.1	37.1		32774	42142	930	11473	10551	32766	39363	1100	25606	24556
11	24	2015-03-10 14:38:09	Measure	152.074	7.34351	37.1	37.1		32774	38104	930	10970	10050	32766	38102	1100	25272	24214
12	1	2015-03-10 14:38:21	Measure	149.882	7.42063	37.1	37.1		32758	38031	998	11136	10152	32758	36499	1158	26337	25256
12	2	2015-03-10 14:38:21	Measure	140.404	7.31607	37.1	37.1		32758	38471	998	11635	10653	32758	35956	1158	24908	23827
12	3	2015-03-10 14:38:21	Measure	134.194	7.33306	37.1	37.1		32758	37160	998	11991	11009	32758	37375	1158	25137	24049
12	4	2015-03-10 14:38:21	Measure	137.58	7.32303	37.1	37.1		32758	38142	998	11800	10812	32758	35816	1158	25079	23978
12	5	2015-03-10 14:38:21	Measure	140.206	7.32573	37.1	37.1		32758	37382	998	11647	10664	32758	36159	1158	25154	24032
12	6	2015-03-10 14:38:21	Measure	138.054	7.33876	37.1	37.1		32758	37778	998	11767	10785	32758	35846	1158	25255	24162
12	7	2015-03-10 14:38:21	Measure	130.423	7.31645	37.1	37.1		32762	39348	849	12072	11237	32767	37703	1018	24831	23858
12	8	2015-03-10 14:38:21	Measure	135.897	7.32489	37.1	37.1		32762	40528	849	11746	10909	32767	40074	1018	24999	24011
12	9	2015-03-10 14:38:21	Measure	137.492	7.3441	37.1	37.1		32762	38558	849	11652	10817	32767	37945	1018	25322	24348
12	10	2015-03-10 14:38:21	Measure	151.423	7.3544	37.1	37.1		32762	41017	849	10913	10075	32767	38556	1018	25258	24274
12	11	2015-03-10 14:38:21	Measure	135.468	7.3204	37.1	37.1		32762	42078	849	11767	10934	32767	38089	1018	24895	23947
12	12	2015-03-10 14:38:21	Measure	139.955	7.34239	37.1	37.1		32762	40301	849	11515	10678	32767	37981	1018	25173	24222
12	13	2015-03-10 14:38:21	Measure	130.099	7.42779	37.1	37.1		32766	39974	962	12204	11257	32764	37145	1066	26430	25400
12	14	2015-03-10 14:38:21	Measure	135.605	7.33147	37.1	37.1		32766	41867	962	11874	10926	32764	36908	1066	25151	24139
12	15	2015-03-10 14:38:21	Measure	153.191	7.35404	37.1	37.1		32766	40093	962	10942	9988	32764	38309	1066	25400	24393
12	16	2015-03-10 14:38:21	Measure	137.3	7.28524	37.1	37.1		32766	39404	962	11778	10828	32764	45301	1066	24417	23389
12	17	2015-03-10 14:38:21	Measure	141.565	7.31711	37.1	37.1		32766	43387	962	11536	10589	32764	38378	1066	24917	23908
12	18	2015-03-10 14:38:21	Measure	140.892	7.33455	37.1	37.1		32766	39778	962	11574	10626	32764	36623	1066	25136	24128
12	19	2015-03-10 14:38:21	Measure	128.356	7.47821	37.1	37.1		32774	39014	930	12283	11366	32766	37230	1100	27089	26043
12	20	2015-03-10 14:38:21	Measure	135.897	7.3475	37.1	37.1		32774	39110	930	11828	10909	32766	39102	1100	25239	24206
12	21	2015-03-10 14:38:21	Measure	138.689	7.35474	37.1	37.1		32774	42290	930	11665	10749	32766	38402	1100	25509	24463
12	22	2015-03-10 14:38:21	Measure	137.913	7.32826	37.1	37.1		32774	39998	930	11712	10793	32766	37604	1100	25112	24079
12	23	2015-03-10 14:38:21	Measure	142.132	7.35707	37.1	37.1		32774	42141	930	11479	10558	32766	39361	1100	25572	24530
12	24	2015-03-10 14:38:21	Measure	152.293	7.34322	37.1	37.1		32774	38103	930	10950	10032	32766	38101	1100	25263	24210
13	1	2015-03-10 14:38:33	Measure	149.789	7.41738	37.1	37.1		32758	38031	998	11142	10158	32758	36497	1158	26279	25212
13	2	2015-03-10 14:38:33	Measure	139.479	7.31393	37.1	37.1		32758	38471	998	11688	10706	32758	35955	1158	24871	23798
13	3	2015-03-10 14:38:33	Measure	133.58	7.33107	37.1	37.1		32758	37160	998	12029	11047	32758	37373	1158	25099	24022
13	4	2015-03-10 14:38:33	Measure	136.717	7.32045	37.1	37.1		32758	38141	998	11848	10863	32758	35815	1158	25036	23943
13	5	2015-03-10 14:38:33	Measure	139.729	7.32316	37.1	37.1		32758	37382	998	11675	10692	32758	36159	1158	25119	23997
13	6	2015-03-10 14:38:33	Measure	137.78	7.33589	37.1	37.1		32758	37777	998	11782	10802	32758	35845	1158	25208	24123
13	7	2015-03-10 14:38:33	Measure	130.157	7.31424	37.1	37.1		32762	39348	849	12090	11255	32767	37701	1018	24791	23828
13	8	2015-03-10 14:38:33	Measure	135.067	7.32276	37.1	37.1		32762	40527	849	11795	10959	32767	40072	1018	24963	23982
13	9	2015-03-10 14:38:33	Measure	137.151	7.33999	37.1	37.1		32762	38557	849	11671	10838	32767	37945	1018	25267	24292
13	10	2015-03-10 14:38:33	Measure	151.327	7.3541	37.1	37.1		32762	41017	849	10919	10081	32767	38555	1018	25249	24270
13	11	2015-03-10 14:38:33	Measure	134.948	7.31746	37.1	37.1		32762	42078	849	11799	10966	32767	38088	1018	24851	23907
13	12	2015-03-10 14:38:33	Measure	139.479	7.34055	37.1	37.1		32762	40299	849	11540	10706	32767	37979	1018	25138	24197
13	13	2015-03-10 14:38:33	Measure	129.867	7.42323	37.1	37.1		32766	39973	962	12219	11273	32764	37145	1066	26368	25338
13	14	2015-03-10 14:38:33	Measure	135.323	7.32868	37.1	37.1		32766	41867	962	11892	10944	32764	36907	1066	25107	24101
13	15	2015-03-10 14:38:33	Measure	153.176	7.35124	37.1	37.1		32766	40092	962	10942	9990	32764	38307	1066	25353	24355
13	16	2015-03-10 14:38:33	Measure	136.803	7.28222	37.1	37.1		32766	39404	962	11808	10858	32764	45299	1066	24372	23348
13	17	2015-03-10 14:38:33	Measure	141.208	7.31255	37.1	37.1		32766	43385	962	11555	10610	32764	38376	1066	24846	23846
13	18	2015-03-10 14:38:33	Measure	140.357	7.32992	37.1	37.1		32766	39778	962	11605	10657	32764	36622	1066	25067	24065
13	19	2015-03-10 14:38:33	Measure	128.081	7.47453	37.1	37.1		32774	39014	930	12302	11385	32766	37229	1100	27033	25993
13	20	2015-03-10 14:38:33	Measure	135.152	7.34448	37.1	37.1		32774	39109	930	11871	10954	32766	39100	1100	25190	24165
13	21	2015-03-10 14:38:33	Measure	138.026	7.35041	37.1	37.1		32774	42289	930	11703	10788	32766	38400	1100	25441	24404
13	22	2015-03-10 14:38:33	Measure	137.413	7.32371	37.1	37.1		32774	39997	930	11740	10823	32766	37602	1100	25040	24017
13	23	2015-03-10 14:38:33	Measure	141.627	7.35165	37.1	37.1		32774	42140	930	11506	10587	32766	39359	1100	25491	24456
13	24	2015-03-10 14:38:33	Measure	152.501	7.34175	37.1	37.1		32774	38103	930	10941	10023	32766	38100	1100	25238	24190
14	1	2015-03-10 14:38:45	Measure	149.825	7.41517	37.1	37.1		32758	38030	998	11143	10161	32758	36496	1158	26242	25182
14	2	2015-03-10 14:38:45	Measure	139.343	7.31024	37.1	37.1		32758	38470	998	11699	10719	32758	35954	1158	24813	23748
14	3	2015-03-10 14:38:45	Measure	133.041	7.3282	37.1	37.1		32758	37159	998	12064	11085	32758	37372	1158	25055	23983
14	4	2015-03-10 14:38:45	Measure	136.484	7.31832	37.1	37.1		32758	38141	998	11867	10882	32758	35815	1158	25007	23914
14	5	2015-03-10 14:38:45	Measure	139.718	7.3197	37.1	37.1		32758	37382	998	11681	10698	32758	36158	1158	25064	23950
14	6	2015-03-10 14:38:45	Measure	137.474	7.33309	37.1	37.1		32758	37778	998	11807	10825	32758	35844	1158	25162	24085
14	7	2015-03-10 14:38:45	Measure	129.689	7.31027	37.1	37.1		32762	39347	849	12123	11290	32767	37699	1018	24727	23774
14	8	2015-03-10 14:38:45	Measure	134.687	7.32048	37.1	37.1		32762	40527	849	11823	10987	32767	40072	1018	24932	23951
14	9	2015-03-10 14:38:45	Measure	136.709	7.3367	37.1	37.1		32762	38557	849	11702	10869	32767	37944	1018	25217	24247
14	10	2015-03-10 14:38:45	Measure	151.524	7.351	37.1	37.1		32762	41017	849	10914	10076	32767	38555	1018	25207	24228
14	11	2015-03-10 14:38:45	Measure	134.568	7.31746	37.1	37.1		32762	42077	849	11826	10994	32767	38087	1018	24846	23907
14	12	2015-03-10 14:38:45	Measure	139.575	7.3382	37.1	37.1		32762	40298	849	11539	10706	32767	37978	1018	25102	24165
14	13	2015-03-10 14:38:45	Measure	129.401	7.42154	37.1	37.1		32766	39972	962	12252	11308	32764	37144	1066	26339	25315
14	14	2015-03-10 14:38:45	Measure	134.755	7.32684	37.1	37.1		32766	41866	962	11930	10983	32764	36906	1066	25076	24076
14	15	2015-03-10 14:38:45	Measure	153.354	7.3483	37.1	37.1		32766	40091	962	10937	9986	32764	38306	1066	25308	24315
14	16	2015-03-10 14:38:45	Measure	136.242	7.27787	37.1	37.1		32766	39404	962	11846	10896	32764	45297	1066	24309	23289
14	17	2015-03-10 14:38:45	Measure	141.013	7.30888	37.1	37.1		32766	43385	962	11571	10626	32764	38376	1066	24796	23796
14	18	2015-03-10 14:38:45	Measure	139.986	7.32742	37.1	37.1		32766	39777	962	11629	10683	32764	36621	1066	25026	24031
14	19	2015-03-10 14:38:45	Measure	127.705	7.47203	37.1	37.1		32774	39013	930	12330	11415	32766	37228	1100	26993	25959
14	20	2015-03-10 14:38:45	Measure	134.518	7.34138	37.1	37.1		32774	39108	930	11912	10997	32766	39099	1100	25144	24123
14	21	2015-03-10 14:38:45	Measure	137.824	7.34454	37.1	37.1		32774	42288	930	11718	10805	32766	38399	1100	25357	24324
14	22	2015-03-10 14:38:45	Measure	136.709	7.32011	37.1	37.1		32774	39997	930	11786	10869	32766	37601	1100	24986	23968
14	23	2015-03-10 14:38:45	Measure	141.468	7.34733	37.1	37.1		32774	42139	930	11519	10601	32766	39358	1100	25428	24397
14	24	2015-03-10 14:38:45	Measure	152.089	7.33961	37.1	37.1		32774	38103	930	10966	10048	32766	38099	1100	25205	24161
15	1	2015-03-10 14:38:57	Measure	150.045	7.41532	37.1	37.1		32758	38030	998	11122	10140	32758	36495	1158	26237	25184
15	2	2015-03-10 14:38:57	Measure	138.277	7.30759	37.1	37.1		32758	38470	998	11748	10768	32758	35954	1158	24777	23712
15	3	2015-03-10 14:38:57	Measure	132.213	7.32488	37.1	37.1		32758	37159	998	12102	11123	32758	37371	1158	25004	23938
15	4	2015-03-10 14:38:57	Measure	135.787	7.31715	37.1	37.1		32758	38140	998	11894	10911	32758	35814	1158	24983	23898
15	5	2015-03-10 14:38:57	Measure	139.342	7.31544	37.1	37.1		32758	37381	998	11689	10708	32758	36158	1158	25006	23892
15	6	2015-03-10 14:38:57	Measure	136.633	7.33147	37.1	37.1		32758	37776	998	11839	10862	32758	35843	1158	25132	24063
15	7	2015-03-10 14:38:57	Measure	128.948	7.30659	37.1	37.1		32762	39347	849	12157	11324	32767	37698	1018	24672	23724
15	8	2015-03-10 14:38:57	Measure	133.781	7.31658	37.1	37.1		32762	40526	849	11863	11029	32767	40071	1018	24876	23898
15	9	2015-03-10 14:38:57	Measure	136.011	7.33413	37.1	37.1		32762	38557	849	11731	10898	32767	37944	1018	25182	24212
15	10	2015-03-10 14:38:57	Measure	151.367	7.35004	37.1	37.1		32762	41016	849	10910	10074	32767	38554	1018	25190	24215
15	11	2015-03-10 14:38:57	Measure	133.646	7.3143	37.1	37.1		32762	42075	849	11866	11037	32767	38085	1018	24794	23864
15	12	2015-03-10 14:38:57	Measure	138.773	7.33584	37.1	37.1		32762	40298	849	11573	10740	32767	37977	1018	25065	24133
15	13	2015-03-10 14:38:57	Measure	128.661	7.41765	37.1	37.1		32766	39972	962	12286	11342	32764	37144	1066	26286	25262
15	14	2015-03-10 14:38:57	Measure	134.185	7.32457	37.1	37.1		32766	41865	962	11950	11005	32764	36906	1066	25045	24045
15	15	2015-03-10 14:38:57	Measure	153.075	7.34941	37.1	37.1		32766	40091	962	10941	9990	32764	38305	1066	25319	24330
15	16	2015-03-10 14:38:57	Measure	135.821	7.27698	37.1	37.1		32766	39403	962	11857	10909	32764	45295	1066	24293	23277
15	17	2015-03-10 14:38:57	Measure	140.744	7.30484	37.1	37.1		32766	43384	962	11574	10630	32764	38375	1066	24737	23741
15	18	2015-03-10 14:38:57	Measure	139.164	7.32595	37.1	37.1		32766	39776	962	11662	10718	32764	36620	1066	25000	24011
15	19	2015-03-10 14:38:57	Measure	127.194	7.46827	37.1	37.1		32774	39012	930	12348	11435	32766	37227	1100	26936	25908
15	20	2015-03-10 14:38:57	Measure	133.798	7.33783	37.1	37.1		32774	39108	930	11943	11028	32766	39099	1100	25096	24075
15	21	2015-03-10 14:38:57	Measure	136.998	7.34109	37.1	37.1		32774	42288	930	11754	10841	32766	38398	1100	25306	24277
15	22	2015-03-10 14:38:57	Measure	136.269	7.31732	37.1	37.1		32774	39997	930	11800	10883	32766	37600	1100	24943	23930
15	23	2015-03-10 14:38:57	Measure	140.889	7.3425	37.1	37.1		32774	42138	930	11539	10622	32766	39355	1100	25351	24331
15	24	2015-03-10 14:38:57	Measure	152.299	7.33703	37.1	37.1		32774	38103	930	10946	10028	32766	38098	1100	25165	24126
16	1	2015-03-10 14:39:10	Measure	149.809	7.41363	37.1	37.1		32758	38029	998	11138	10159	32758	36495	1158	26214	25161
16	2	2015-03-10 14:39:10	Measure	137.979	7.30649	37.1	37.1		32758	38469	998	11771	10793	32758	35953	1158	24755	23697
16	3	2015-03-10 14:39:10	Measure	131.449	7.32297	37.1	37.1		32758	37158	998	12154	11178	32758	37371	1158	24978	23912
16	4	2015-03-10 14:39:10	Measure	135.278	7.31487	37.1	37.1		32758	38140	998	11932	10949	32758	35813	1158	24944	23867
16	5	2015-03-10 14:39:10	Measure	138.932	7.31294	37.1	37.1		32758	37381	998	11720	10739	32758	36157	1158	24965	23858
16	6	2015-03-10 14:39:10	Measure	136.376	7.32941	37.1	37.1		32758	37776	998	11862	10885	32758	35842	1158	25096	24035
16	7	2015-03-10 14:39:10	Measure	128.787	7.30276	37.1	37.1		32762	39346	849	12174	11343	32767	37698	1018	24621	23672
16	8	2015-03-10 14:39:10	Measure	133.469	7.3146	37.1	37.1		32762	40526	849	11890	11056	32767	40070	1018	24845	23871
16	9	2015-03-10 14:39:10	Measure	135.671	7.33171	37.1	37.1		32762	38556	849	11757	10926	32767	37943	1018	25144	24179
16	10	2015-03-10 14:39:10	Measure	151.549	7.34863	37.1	37.1		32762	41016	849	10908	10072	32767	38553	1018	25167	24196
16	11	2015-03-10 14:39:10	Measure	132.869	7.31143	37.1	37.1		32762	42076	849	11922	11092	32767	38083	1018	24746	23825
16	12	2015-03-10 14:39:10	Measure	138.648	7.33209	37.1	37.1		32762	40298	849	11588	10755	32767	37975	1018	25004	24082
16	13	2015-03-10 14:39:10	Measure	128.295	7.41419	37.1	37.1		32766	39971	962	12316	11374	32764	37143	1066	26234	25215
16	14	2015-03-10 14:39:10	Measure	133.704	7.32134	37.1	37.1		32766	41864	962	11986	11042	32764	36904	1066	24989	24001
16	15	2015-03-10 14:39:10	Measure	153.216	7.34698	37.1	37.1		32766	40091	962	10941	9990	32764	38304	1066	25281	24297
16	16	2015-03-10 14:39:10	Measure	135.5	7.2741	37.1	37.1		32766	39403	962	11884	10936	32764	45291	1066	24246	23238
16	17	2015-03-10 14:39:10	Measure	140.506	7.30285	37.1	37.1		32766	43385	962	11596	10651	32764	38374	1066	24706	23714
16	18	2015-03-10 14:39:10	Measure	139.074	7.32396	37.1	37.1		32766	39776	962	11675	10731	32764	36620	1066	24973	23984
16	19	2015-03-10 14:39:10	Measure	126.852	7.46429	37.1	37.1		32774	39013	930	12381	11466	32766	37227	1100	26882	25854
16	20	2015-03-10 14:39:10	Measure	133.319	7.33584	37.1	37.1		32774	39108	930	11980	11065	32766	39096	1100	25057	24048
16	21	2015-03-10 14:39:10	Measure	136.931	7.33625	37.1	37.1		32774	42288	930	11766	10853	32766	38397	1100	25235	24211
16	22	2015-03-10 14:39:10	Measure	135.705	7.31497	37.1	37.1		32774	39996	930	11840	10924	32766	37598	1100	24901	23898
16	23	2015-03-10 14:39:10	Measure	140.632	7.33649	37.1	37.1		32774	42138	930	11561	10644	32766	39354	1100	25265	24249
16	24	2015-03-10 14:39:10	Measure	152.216	7.33541	37.1	37.1		32774	38102	930	10955	10039	32766	38096	1100	25134	24104
17	1	2015-03-10 14:39:22	Measure	150.03	7.41319	37.1	37.1		32758	38030	998	11138	10156	32758	36494	1158	26201	25155
17	2	2015-03-10 14:39:22	Measure	137.249	7.30251	37.1	37.1		32758	38469	998	11822	10844	32758	35952	1158	24693	23643
17	3	2015-03-10 14:39:22	Measure	131.382	7.31854	37.1	37.1		32758	37158	998	12168	11192	32758	37370	1158	24913	23852
17	4	2015-03-10 14:39:22	Measure	134.691	7.31237	37.1	37.1		32758	38139	998	11974	10993	32758	35812	1158	24902	23833
17	5	2015-03-10 14:39:22	Measure	138.615	7.30898	37.1	37.1		32758	37381	998	11747	10766	32758	36157	1158	24911	23804
17	6	2015-03-10 14:39:22	Measure	135.918	7.32536	37.1	37.1		32758	37776	998	11898	10921	32758	35842	1158	25041	23980
17	7	2015-03-10 14:39:22	Measure	128.567	7.29716	37.1	37.1		32762	39346	849	12198	11367	32767	37697	1018	24540	23596
17	8	2015-03-10 14:39:22	Measure	132.93	7.31078	37.1	37.1		32762	40525	849	11931	11098	32767	40069	1018	24790	23819
17	9	2015-03-10 14:39:22	Measure	135.713	7.32703	37.1	37.1		32762	38556	849	11764	10933	32767	37942	1018	25075	24115
17	10	2015-03-10 14:39:22	Measure	151.468	7.34819	37.1	37.1		32762	41015	849	10919	10084	32767	38552	1018	25156	24190
17	11	2015-03-10 14:39:22	Measure	132.433	7.30841	37.1	37.1		32762	42075	849	11957	11128	32767	38082	1018	24700	23784
17	12	2015-03-10 14:39:22	Measure	138.404	7.3287	37.1	37.1		32762	40298	849	11611	10778	32767	37975	1018	24959	24036
17	13	2015-03-10 14:39:22	Measure	127.936	7.41015	37.1	37.1		32766	39971	962	12349	11407	32764	37143	1066	26179	25160
17	14	2015-03-10 14:39:22	Measure	133.463	7.31826	37.1	37.1		32766	41864	962	12010	11066	32764	36903	1066	24941	23959
17	15	2015-03-10 14:39:22	Measure	153.255	7.34668	37.1	37.1		32766	40090	962	10945	9996	32764	38302	1066	25268	24293
17	16	2015-03-10 14:39:22	Measure	135.098	7.27056	37.1	37.1		32766	39403	962	11917	10969	32764	45291	1066	24199	23190
17	17	2015-03-10 14:39:22	Measure	139.895	7.30065	37.1	37.1		32766	43384	962	11638	10694	32764	38373	1066	24671	23684
17	18	2015-03-10 14:39:22	Measure	138.668	7.32139	37.1	37.1		32766	39776	962	11707	10763	32764	36619	1066	24931	23949
17	19	2015-03-10 14:39:22	Measure	126.842	7.46046	37.1	37.1		32774	39012	930	12390	11477	32766	37226	1100	26824	25802
17	20	2015-03-10 14:39:22	Measure	132.864	7.33259	37.1	37.1		32774	39107	930	12015	11102	32766	39094	1100	25006	24004
17	21	2015-03-10 14:39:22	Measure	136.693	7.33002	37.1	37.1		32774	42289	930	11790	10876	32766	38396	1100	25146	24126
17	22	2015-03-10 14:39:22	Measure	135.798	7.30983	37.1	37.1		32774	39996	930	11844	10928	32766	37597	1100	24826	23828
17	23	2015-03-10 14:39:22	Measure	140.541	7.331	37.1	37.1		32774	42137	930	11574	10658	32766	39354	1100	25190	24174
17	24	2015-03-10 14:39:22	Measure	152.033	7.33372	37.1	37.1		32774	38101	930	10970	10056	32766	38096	1100	25111	24081
18	1	2015-03-10 14:39:34	Measure	150.11	7.41171	37.1	37.1		32758	38029	998	11118	10138	32758	36493	1158	26174	25135
18	2	2015-03-10 14:39:34	Measure	136.554	7.30052	37.1	37.1		32758	38469	998	11846	10868	32758	35952	1158	24666	23616
18	3	2015-03-10 14:39:34	Measure	130.194	7.31589	37.1	37.1		32758	37158	998	12224	11248	32758	37370	1158	24877	23816
18	4	2015-03-10 14:39:34	Measure	134.329	7.30972	37.1	37.1		32758	38139	998	11979	10998	32758	35812	1158	24866	23797
18	5	2015-03-10 14:39:34	Measure	138.303	7.30582	37.1	37.1		32758	37381	998	11749	10768	32758	36156	1158	24861	23761
18	6	2015-03-10 14:39:34	Measure	135.298	7.32374	37.1	37.1		32758	37775	998	11916	10941	32758	35841	1158	25011	23958
18	7	2015-03-10 14:39:34	Measure	128.084	7.29385	37.1	37.1		32762	39345	849	12209	11380	32767	37696	1018	24490	23551
18	8	2015-03-10 14:39:34	Measure	132.222	7.30762	37.1	37.1		32762	40525	849	11957	11124	32767	40069	1018	24747	23776
18	9	2015-03-10 14:39:34	Measure	134.872	7.32505	37.1	37.1		32762	38556	849	11797	10966	32767	37942	1018	25048	24088
18	10	2015-03-10 14:39:34	Measure	151.372	7.34811	37.1	37.1		32762	41016	849	10911	10075	32767	38552	1018	25155	24189
18	11	2015-03-10 14:39:34	Measure	131.497	7.30643	37.1	37.1		32762	42074	849	11996	11168	32767	38082	1018	24673	23757
18	12	2015-03-10 14:39:34	Measure	137.757	7.3265	37.1	37.1		32762	40297	849	11630	10799	32767	37974	1018	24924	24006
18	13	2015-03-10 14:39:34	Measure	127.282	7.40647	37.1	37.1		32766	39970	962	12371	11431	32764	37142	1066	26123	25110
18	14	2015-03-10 14:39:34	Measure	132.619	7.31466	37.1	37.1		32766	41863	962	12043	11100	32764	36903	1066	24892	23910
18	15	2015-03-10 14:39:34	Measure	152.997	7.34352	37.1	37.1		32766	40090	962	10944	9995	32764	38302	1066	25225	24250
18	16	2015-03-10 14:39:34	Measure	134.244	7.26702	37.1	37.1		32766	39402	962	11949	11003	32764	45288	1066	24145	23142
18	17	2015-03-10 14:39:34	Measure	139.332	7.29594	37.1	37.1		32766	43383	962	11653	10710	32764	38372	1066	24603	23620
18	18	2015-03-10 14:39:34	Measure	137.915	7.31778	37.1	37.1		32766	39776	962	11734	10790	32764	36618	1066	24876	23900
18	19	2015-03-10 14:39:34	Measure	126.549	7.45693	37.1	37.1		32774	39011	930	12389	11478	32766	37225	1100	26770	25754
18	20	2015-03-10 14:39:34	Measure	131.875	7.32934	37.1	37.1		32774	39107	930	12058	11145	32766	39094	1100	24962	23960
18	21	2015-03-10 14:39:34	Measure	135.933	7.32584	37.1	37.1		32774	42287	930	11816	10904	32766	38395	1100	25085	24069
18	22	2015-03-10 14:39:34	Measure	134.753	7.30836	37.1	37.1		32774	39996	930	11889	10973	32766	37595	1100	24796	23808
18	23	2015-03-10 14:39:34	Measure	140.048	7.3288	37.1	37.1		32774	42136	930	11584	10670	32766	39352	1100	25153	24144
18	24	2015-03-10 14:39:34	Measure	152.304	7.33202	37.1	37.1		32774	38101	930	10943	10029	32766	38095	1100	25083	24058
19	1	2015-03-10 14:39:46	Measure	150.102	7.40832	37.1	37.1		32758	38029	998	11124	10144	32758	36492	1158	26122	25089
19	2	2015-03-10 14:39:46	Measure	136.251	7.29816	37.1	37.1		32758	38469	998	11870	10892	32758	35951	1158	24627	23584
19	3	2015-03-10 14:39:46	Measure	129.773	7.31265	37.1	37.1		32758	37158	998	12257	11281	32758	37368	1158	24823	23772
19	4	2015-03-10 14:39:46	Measure	133.749	7.30869	37.1	37.1		32758	38139	998	12020	11039	32758	35811	1158	24844	23783
19	5	2015-03-10 14:39:46	Measure	137.974	7.30148	37.1	37.1		32758	37381	998	11774	10793	32758	36156	1158	24802	23702
19	6	2015-03-10 14:39:46	Measure	135.068	7.31977	37.1	37.1		32758	37776	998	11938	10961	32758	35841	1158	24957	23904
19	7	2015-03-10 14:39:46	Measure	127.707	7.29054	37.1	37.1		32762	39345	849	12240	11411	32767	37695	1018	24440	23506
19	8	2015-03-10 14:39:46	Measure	131.559	7.30534	37.1	37.1		32762	40524	849	12002	11171	32767	40067	1018	24709	23745
19	9	2015-03-10 14:39:46	Measure	134.406	7.32146	37.1	37.1		32762	38556	849	11831	11000	32767	37941	1018	24995	24039
19	10	2015-03-10 14:39:46	Measure	151.362	7.34797	37.1	37.1		32762	41015	849	10916	10081	32767	38551	1018	25149	24187
19	11	2015-03-10 14:39:46	Measure	131.444	7.30202	37.1	37.1		32762	42075	849	12007	11178	32767	38081	1018	24609	23697
19	12	2015-03-10 14:39:46	Measure	137.553	7.32297	37.1	37.1		32762	40297	849	11648	10817	32767	37973	1018	24871	23958
19	13	2015-03-10 14:39:46	Measure	126.909	7.40272	37.1	37.1		32766	39970	962	12402	11462	32764	37142	1066	26072	25059
19	14	2015-03-10 14:39:46	Measure	132.184	7.31297	37.1	37.1		32766	41863	962	12076	11133	32764	36902	1066	24863	23887
19	15	2015-03-10 14:39:46	Measure	152.945	7.34088	37.1	37.1		32766	40089	962	10951	10003	32764	38301	1066	25185	24214
19	16	2015-03-10 14:39:46	Measure	133.8	7.26289	37.1	37.1		32766	39402	962	11982	11036	32764	45287	1066	24087	23086
19	17	2015-03-10 14:39:46	Measure	139.371	7.29183	37.1	37.1		32766	43382	962	11656	10714	32764	38371	1066	24543	23564
19	18	2015-03-10 14:39:46	Measure	137.553	7.31514	37.1	37.1		32766	39775	962	11759	10817	32764	36618	1066	24840	23864
19	19	2015-03-10 14:39:46	Measure	126.211	7.45376	37.1	37.1		32774	39011	930	12418	11507	32766	37225	1100	26728	25711
19	20	2015-03-10 14:39:46	Measure	131.674	7.32631	37.1	37.1		32774	39107	930	12077	11164	32766	39092	1100	24913	23919
19	21	2015-03-10 14:39:46	Measure	135.803	7.3218	37.1	37.1		32774	42286	930	11829	10918	32766	38394	1100	25026	24014
19	22	2015-03-10 14:39:46	Measure	134.474	7.30403	37.1	37.1		32774	39995	930	11910	10996	32766	37594	1100	24732	23749
19	23	2015-03-10 14:39:46	Measure	139.943	7.32374	37.1	37.1		32774	42136	930	11596	10682	32766	39350	1100	25076	24075
19	24	2015-03-10 14:39:46	Measure	152.374	7.33077	37.1	37.1		32774	38101	930	10945	10031	32766	38094	1100	25062	24041
20	1	2015-03-10 14:39:58	Measure	150.216	7.4067	37.1	37.1		32758	38028	998	11116	10139	32758	36492	1158	26100	25067
20	2	2015-03-10 14:39:58	Measure	135.596	7.29411	37.1	37.1		32758	38468	998	11907	10931	32758	35950	1158	24564	23529
20	3	2015-03-10 14:39:58	Measure	129.403	7.30992	37.1	37.1		32758	37158	998	12281	11305	32758	37367	1158	24781	23735
20	4	2015-03-10 14:39:58	Measure	133.345	7.30472	37.1	37.1		32758	38139	998	12045	11064	32758	35811	1158	24790	23729
20	5	2015-03-10 14:39:58	Measure	137.638	7.29832	37.1	37.1		32758	37380	998	11791	10813	32758	36155	1158	24752	23659
20	6	2015-03-10 14:39:58	Measure	134.743	7.31668	37.1	37.1		32758	37775	998	11956	10981	32758	35840	1158	24907	23862
20	7	2015-03-10 14:39:58	Measure	127.221	7.28723	37.1	37.1		32762	39344	849	12270	11443	32767	37694	1018	24390	23461
20	8	2015-03-10 14:39:58	Measure	131.28	7.30299	37.1	37.1		32762	40523	849	12018	11189	32767	40066	1018	24674	23713
20	9	2015-03-10 14:39:58	Measure	134.472	7.31933	37.1	37.1		32762	38555	849	11826	10997	32767	37941	1018	24966	24010
20	10	2015-03-10 14:39:58	Measure	150.956	7.34893	37.1	37.1		32762	41015	849	10937	10102	32767	38550	1018	25158	24200
20	11	2015-03-10 14:39:58	Measure	130.758	7.2993	37.1	37.1		32762	42074	849	12049	11221	32767	38079	1018	24563	23660
20	12	2015-03-10 14:39:58	Measure	137.236	7.31929	37.1	37.1		32762	40296	849	11665	10836	32767	37971	1018	24812	23908
20	13	2015-03-10 14:39:58	Measure	126.381	7.40081	37.1	37.1		32766	39969	962	12435	11497	32764	37141	1066	26040	25033
20	14	2015-03-10 14:39:58	Measure	132.067	7.31055	37.1	37.1		32766	41862	962	12082	11141	32764	36900	1066	24818	23854
20	15	2015-03-10 14:39:58	Measure	153.37	7.3419	37.1	37.1		32766	40088	962	10929	9983	32764	38299	1066	25190	24228
20	16	2015-03-10 14:39:58	Measure	133.63	7.26112	37.1	37.1		32766	39401	962	11991	11047	32764	45285	1066	24059	23062
20	17	2015-03-10 14:39:58	Measure	139.048	7.2894	37.1	37.1		32766	43382	962	11675	10733	32764	38371	1066	24510	23531
20	18	2015-03-10 14:39:58	Measure	137.341	7.313	37.1	37.1		32766	39774	962	11771	10830	32764	36617	1066	24805	23835
20	19	2015-03-10 14:39:58	Measure	125.902	7.45052	37.1	37.1		32774	39011	930	12439	11528	32766	37224	1100	26678	25667
20	20	2015-03-10 14:39:58	Measure	131.149	7.32447	37.1	37.1		32774	39106	930	12108	11197	32766	39090	1100	24880	23894
20	21	2015-03-10 14:39:58	Measure	135.596	7.31601	37.1	37.1		32774	42286	930	11842	10931	32766	38392	1100	24938	23935
20	22	2015-03-10 14:39:58	Measure	134.252	7.29985	37.1	37.1		32774	39994	930	11922	11010	32766	37594	1100	24675	23692
20	23	2015-03-10 14:39:58	Measure	139.672	7.31913	37.1	37.1		32774	42135	930	11611	10698	32766	39350	1100	25014	24012
20	24	2015-03-10 14:39:58	Measure	152.247	7.32842	37.1	37.1		32774	38101	930	10952	10038	32766	38093	1100	25025	24009
21	1	2015-03-10 14:40:11	Measure	150.075	7.40619	37.1	37.1		32758	38028	998	11117	10140	32758	36491	1158	26086	25060
21	2	2015-03-10 14:40:11	Measure	134.775	7.293	37.1	37.1		32758	38468	998	11947	10972	32758	35950	1158	24549	23514
21	3	2015-03-10 14:40:11	Measure	128.628	7.30793	37.1	37.1		32758	37157	998	12319	11346	32758	37367	1158	24754	23708
21	4	2015-03-10 14:40:11	Measure	132.891	7.30377	37.1	37.1		32758	38138	998	12062	11084	32758	35810	1158	24769	23716
21	5	2015-03-10 14:40:11	Measure	137.29	7.29421	37.1	37.1		32758	37380	998	11804	10826	32758	36155	1158	24696	23603
21	6	2015-03-10 14:40:11	Measure	134.283	7.31638	37.1	37.1		32758	37775	998	11976	11001	32758	35839	1158	24895	23858
21	7	2015-03-10 14:40:11	Measure	126.694	7.28274	37.1	37.1		32762	39344	849	12296	11469	32767	37693	1018	24325	23400
21	8	2015-03-10 14:40:11	Measure	130.377	7.29953	37.1	37.1		32762	40523	849	12066	11237	32767	40066	1018	24627	23666
21	9	2015-03-10 14:40:11	Measure	133.811	7.31567	37.1	37.1		32762	38555	849	11858	11029	32767	37941	1018	24916	23960
21	10	2015-03-10 14:40:11	Measure	151.035	7.34878	37.1	37.1		32762	41014	849	10926	10092	32767	38549	1018	25151	24198
21	11	2015-03-10 14:40:11	Measure	129.941	7.29717	37.1	37.1		32762	42073	849	12090	11264	32767	38079	1018	24534	23631
21	12	2015-03-10 14:40:11	Measure	136.785	7.31818	37.1	37.1		32762	40295	849	11683	10855	32767	37970	1018	24792	23893
21	13	2015-03-10 14:40:11	Measure	126.059	7.39588	37.1	37.1		32766	39969	962	12448	11510	32764	37141	1066	25973	24966
21	14	2015-03-10 14:40:11	Measure	131.404	7.30703	37.1	37.1		32766	41861	962	12114	11174	32764	36900	1066	24771	23806
21	15	2015-03-10 14:40:11	Measure	153.249	7.33948	37.1	37.1		32766	40088	962	10929	9983	32764	38299	1066	25157	24195
21	16	2015-03-10 14:40:11	Measure	132.974	7.25788	37.1	37.1		32766	39400	962	12022	11079	32764	45283	1066	24012	23018
21	17	2015-03-10 14:40:11	Measure	138.643	7.28514	37.1	37.1		32766	43381	962	11689	10749	32764	38370	1066	24448	23473
21	18	2015-03-10 14:40:11	Measure	136.889	7.31028	37.1	37.1		32766	39774	962	11790	10849	32764	36616	1066	24762	23798
21	19	2015-03-10 14:40:11	Measure	125.504	7.44654	37.1	37.1		32774	39010	930	12455	11546	32766	37224	1100	26624	25613
21	20	2015-03-10 14:40:11	Measure	130.767	7.31982	37.1	37.1		32774	39106	930	12124	11213	32766	39091	1100	24822	23831
21	21	2015-03-10 14:40:11	Measure	135.081	7.31248	37.1	37.1		32774	42285	930	11863	10954	32766	38392	1100	24890	23887
21	22	2015-03-10 14:40:11	Measure	133.492	7.29867	37.1	37.1		32774	39994	930	11960	11048	32766	37592	1100	24649	23676
21	23	2015-03-10 14:40:11	Measure	139.212	7.31642	37.1	37.1		32774	42134	930	11629	10717	32766	39348	1100	24969	23975
21	24	2015-03-10 14:40:11	Measure	152.431	7.32849	37.1	37.1		32774	38100	930	10935	10023	32766	38092	1100	25021	24010
22	1	2015-03-10 14:40:23	Measure	150.065	7.40309	37.1	37.1		32758	38028	998	11116	10139	32758	36490	1158	26037	25018
22	2	2015-03-10 14:40:23	Measure	134.541	7.29035	37.1	37.1		32758	38468	998	11959	10984	32758	35949	1158	24506	23478
22	3	2015-03-10 14:40:23	Measure	128.471	7.30432	37.1	37.1		32758	37157	998	12327	11354	32758	37366	1158	24700	23659
22	4	2015-03-10 14:40:23	Measure	132.611	7.30016	37.1	37.1		32758	38138	998	12077	11099	32758	35810	1158	24720	23667
22	5	2015-03-10 14:40:23	Measure	136.946	7.29083	37.1	37.1		32758	37379	998	11819	10844	32758	36155	1158	24650	23557
22	6	2015-03-10 14:40:23	Measure	133.814	7.31093	37.1	37.1		32758	37775	998	12002	11027	32758	35839	1158	24822	23784
22	7	2015-03-10 14:40:23	Measure	126.338	7.27935	37.1	37.1		32762	39343	849	12315	11490	32767	37692	1018	24274	23354
22	8	2015-03-10 14:40:23	Measure	130.072	7.29711	37.1	37.1		32762	40523	849	12083	11254	32767	40066	1018	24594	23633
22	9	2015-03-10 14:40:23	Measure	133.462	7.3123	37.1	37.1		32762	38555	849	11877	11048	32767	37940	1018	24865	23914
22	10	2015-03-10 14:40:23	Measure	151.468	7.34767	37.1	37.1		32762	41014	849	10903	10069	32767	38550	1018	25141	24183
22	11	2015-03-10 14:40:23	Measure	129.124	7.29408	37.1	37.1		32762	42073	849	12139	11313	32767	38078	1018	24488	23589
22	12	2015-03-10 14:40:23	Measure	136.598	7.31553	37.1	37.1		32762	40296	849	11693	10864	32767	37970	1018	24757	23857
22	13	2015-03-10 14:40:23	Measure	125.535	7.39353	37.1	37.1		32766	39968	962	12479	11542	32764	37140	1066	25935	24934
22	14	2015-03-10 14:40:23	Measure	130.932	7.30454	37.1	37.1		32766	41860	962	12139	11201	32764	36900	1066	24737	23772
22	15	2015-03-10 14:40:23	Measure	153.28	7.33646	37.1	37.1		32766	40087	962	10925	9980	32764	38299	1066	25116	24154
22	16	2015-03-10 14:40:23	Measure	132.76	7.25397	37.1	37.1		32766	39400	962	12033	11090	32764	45282	1066	23957	22965
22	17	2015-03-10 14:40:23	Measure	138.383	7.28154	37.1	37.1		32766	43380	962	11701	10762	32764	38370	1066	24399	23424
22	18	2015-03-10 14:40:23	Measure	136.287	7.308	37.1	37.1		32766	39773	962	11821	10882	32764	36615	1066	24724	23767
22	19	2015-03-10 14:40:23	Measure	125.397	7.44426	37.1	37.1		32774	39009	930	12458	11551	32766	37222	1100	26581	25582
22	20	2015-03-10 14:40:23	Measure	129.846	7.31664	37.1	37.1		32774	39105	930	12177	11268	32766	39089	1100	24771	23788
22	21	2015-03-10 14:40:23	Measure	134.643	7.30706	37.1	37.1		32774	42284	930	11886	10978	32766	38391	1100	24812	23813
22	22	2015-03-10 14:40:23	Measure	133.211	7.29581	37.1	37.1		32774	39994	930	11975	11063	32766	37591	1100	24605	23637
22	23	2015-03-10 14:40:23	Measure	138.755	7.3129	37.1	37.1		32774	42134	930	11653	10741	32766	39346	1100	24914	23927
22	24	2015-03-10 14:40:23	Measure	151.974	7.32599	37.1	37.1		32774	38100	930	10956	10044	32766	38091	1100	24983	23976
23	1	2015-03-10 14:40:35	Measure	150.274	7.40169	37.1	37.1		32758	38028	998	11105	10128	32758	36489	1158	26011	24999
23	2	2015-03-10 14:40:35	Measure	134.04	7.28659	37.1	37.1		32758	38467	998	11986	11013	32758	35949	1158	24455	23427
23	3	2015-03-10 14:40:35	Measure	127.529	7.30048	37.1	37.1		32758	37156	998	12383	11413	32758	37365	1158	24642	23607
23	4	2015-03-10 14:40:35	Measure	131.889	7.29818	37.1	37.1		32758	38138	998	12120	11142	32758	35809	1158	24685	23640
23	5	2015-03-10 14:40:35	Measure	136.866	7.28679	37.1	37.1		32758	37379	998	11823	10848	32758	36154	1158	24588	23502
23	6	2015-03-10 14:40:35	Measure	133.435	7.30961	37.1	37.1		32758	37774	998	12021	11049	32758	35838	1158	24796	23766
23	7	2015-03-10 14:40:35	Measure	126.08	7.27523	37.1	37.1		32762	39343	849	12331	11506	32767	37691	1018	24213	23298
23	8	2015-03-10 14:40:35	Measure	129.514	7.29358	37.1	37.1		32762	40522	849	12116	11288	32767	40065	1018	24543	23585
23	9	2015-03-10 14:40:35	Measure	133.468	7.309	37.1	37.1		32762	38554	849	11874	11047	32767	37940	1018	24820	23869
23	10	2015-03-10 14:40:35	Measure	151.276	7.34737	37.1	37.1		32762	41013	849	10910	10078	32767	38548	1018	25128	24179
23	11	2015-03-10 14:40:35	Measure	128.842	7.29151	37.1	37.1		32762	42071	849	12153	11330	32767	38077	1018	24448	23554
23	12	2015-03-10 14:40:35	Measure	136.311	7.31105	37.1	37.1		32762	40295	849	11708	10880	32767	37969	1018	24691	23796
23	13	2015-03-10 14:40:35	Measure	124.898	7.38794	37.1	37.1		32766	39967	962	12518	11583	32764	37139	1066	25854	24858
23	14	2015-03-10 14:40:35	Measure	130.613	7.30145	37.1	37.1		32766	41860	962	12158	11220	32764	36899	1066	24689	23730
23	15	2015-03-10 14:40:35	Measure	153.167	7.33462	37.1	37.1		32766	40087	962	10930	9985	32764	38297	1066	25082	24129
23	16	2015-03-10 14:40:35	Measure	132.203	7.24888	37.1	37.1		32766	39400	962	12065	11123	32764	45279	1066	23882	22896
23	17	2015-03-10 14:40:35	Measure	138.056	7.27853	37.1	37.1		32766	43379	962	11718	10780	32764	38368	1066	24350	23383
23	18	2015-03-10 14:40:35	Measure	136.277	7.3033	37.1	37.1		32766	39773	962	11821	10882	32764	36614	1066	24654	23703
23	19	2015-03-10 14:40:35	Measure	125.142	7.4397	37.1	37.1		32774	39010	930	12475	11567	32766	37222	1100	26519	25520
23	20	2015-03-10 14:40:35	Measure	129.322	7.31214	37.1	37.1		32774	39105	930	12209	11300	32766	39089	1100	24710	23727
23	21	2015-03-10 14:40:35	Measure	134.327	7.30177	37.1	37.1		32774	42285	930	11905	10996	32766	38389	1100	24732	23741
23	22	2015-03-10 14:40:35	Measure	132.684	7.29118	37.1	37.1		32774	39994	930	12006	11094	32766	37590	1100	24537	23574
23	23	2015-03-10 14:40:35	Measure	138.727	7.30675	37.1	37.1		32774	42134	930	11654	10742	32766	39345	1100	24827	23843
23	24	2015-03-10 14:40:35	Measure	152.065	7.32378	37.1	37.1		32774	38099	930	10949	10039	32766	38090	1100	24948	23946
24	1	2015-03-10 14:40:47	Measure	150.22	7.40133	37	37		32758	38028	998	11110	10133	32758	36489	1158	26006	24994
24	2	2015-03-10 14:40:47	Measure	133.246	7.28504	37	37		32758	38467	998	12036	11063	32758	35948	1158	24427	23406
24	3	2015-03-10 14:40:47	Measure	127.089	7.2965	37	37		32758	37156	998	12414	11444	32758	37365	1158	24589	23553
24	4	2015-03-10 14:40:47	Measure	131.507	7.29546	37	37		32758	38137	998	12144	11168	32758	35808	1158	24640	23603
24	5	2015-03-10 14:40:47	Measure	136.46	7.28312	37	37		32758	37379	998	11849	10874	32758	36154	1158	24538	23452
24	6	2015-03-10 14:40:47	Measure	133.012	7.30578	37	37		32758	37774	998	12049	11077	32758	35837	1158	24736	23714
24	7	2015-03-10 14:40:47	Measure	125.909	7.27022	37	37		32762	39342	849	12343	11520	32767	37691	1018	24146	23230
24	8	2015-03-10 14:40:47	Measure	128.824	7.29079	37	37		32762	40522	849	12162	11334	32767	40064	1018	24502	23547
24	9	2015-03-10 14:40:47	Measure	133.062	7.30468	37	37		32762	38554	849	11901	11074	32767	37939	1018	24757	23810
24	10	2015-03-10 14:40:47	Measure	151.322	7.3456	37	37		32762	41013	849	10910	10078	32767	38548	1018	25104	24155
24	11	2015-03-10 14:40:47	Measure	128.316	7.28798	37	37		32762	42072	849	12191	11366	32767	38075	1018	24391	23506
24	12	2015-03-10 14:40:47	Measure	136.115	7.30825	37	37		32762	40294	849	11720	10894	32767	37967	1018	24644	23758
24	13	2015-03-10 14:40:47	Measure	124.867	7.38404	37	37		32766	39968	962	12524	11588	32764	37139	1066	25801	24805
24	14	2015-03-10 14:40:47	Measure	130.22	7.29808	37	37		32766	41861	962	12187	11247	32764	36898	1066	24637	23684
24	15	2015-03-10 14:40:47	Measure	153.254	7.3333	37	37		32766	40087	962	10928	9983	32764	38296	1066	25060	24111
24	16	2015-03-10 14:40:47	Measure	131.918	7.248	37	37		32766	39400	962	12085	11143	32764	45276	1066	23865	22884
24	17	2015-03-10 14:40:47	Measure	137.715	7.27405	37	37		32766	43380	962	11741	10802	32764	38367	1066	24284	23322
24	18	2015-03-10 14:40:47	Measure	135.616	7.30168	37	37		32766	39773	962	11862	10923	32764	36614	1066	24632	23681
24	19	2015-03-10 14:40:47	Measure	124.791	7.43557	37	37		32774	39009	930	12499	11593	32766	37222	1100	26464	25464
24	20	2015-03-10 14:40:47	Measure	129.111	7.31022	37	37		32774	39105	930	12225	11316	32766	39087	1100	24677	23701
24	21	2015-03-10 14:40:47	Measure	133.766	7.29671	37	37		32774	42284	930	11940	11032	32766	38389	1100	24663	23672
24	22	2015-03-10 14:40:47	Measure	132.613	7.28817	37	37		32774	39993	930	12012	11101	32766	37589	1100	24491	23533
24	23	2015-03-10 14:40:47	Measure	138.224	7.30206	37	37		32774	42133	930	11684	10773	32766	39342	1100	24752	23779
24	24	2015-03-10 14:40:47	Measure	151.989	7.32208	37	37		32774	38099	930	10955	10045	32766	38089	1100	24921	23923
25	1	2015-03-10 14:40:59	Measure	150.204	7.39912	37	37		32758	38028	998	11108	10131	32758	36489	1158	25976	24964
25	2	2015-03-10 14:40:59	Measure	132.624	7.28136	37	37		32758	38467	998	12070	11097	32758	35948	1158	24377	23356
25	3	2015-03-10 14:40:59	Measure	126.535	7.29495	37	37		32758	37156	998	12446	11476	32758	37364	1158	24563	23532
25	4	2015-03-10 14:40:59	Measure	131.042	7.29333	37	37		32758	38137	998	12169	11193	32758	35808	1158	24611	23574
25	5	2015-03-10 14:40:59	Measure	136.077	7.27856	37	37		32758	37379	998	11868	10893	32758	36154	1158	24476	23390
25	6	2015-03-10 14:40:59	Measure	132.292	7.30254	37	37		32758	37775	998	12091	11117	32758	35837	1158	24692	23670
25	7	2015-03-10 14:40:59	Measure	125.592	7.2672	37	37		32762	39342	849	12360	11537	32767	37690	1018	24100	23189
25	8	2015-03-10 14:40:59	Measure	128.609	7.28755	37	37		32762	40521	849	12170	11344	32767	40063	1018	24454	23503
25	9	2015-03-10 14:40:59	Measure	132.757	7.30226	37	37		32762	38554	849	11916	11089	32767	37939	1018	24724	23777
25	10	2015-03-10 14:40:59	Measure	151.327	7.34523	37	37		32762	41012	849	10906	10075	32767	38547	1018	25095	24150
25	11	2015-03-10 14:40:59	Measure	127.849	7.28394	37	37		32762	42070	849	12214	11392	32767	38075	1018	24337	23451
25	12	2015-03-10 14:40:59	Measure	135.544	7.30442	37	37		32762	40295	849	11752	10924	32767	37967	1018	24592	23706
25	13	2015-03-10 14:40:59	Measure	124.295	7.37949	37	37		32766	39967	962	12557	11622	32764	37139	1066	25739	24743
25	14	2015-03-10 14:40:59	Measure	129.745	7.2936	37	37		32766	41859	962	12210	11273	32764	36897	1066	24571	23623
25	15	2015-03-10 14:40:59	Measure	153.013	7.33132	37	37		32766	40087	962	10937	9992	32764	38296	1066	25033	24084
25	16	2015-03-10 14:40:59	Measure	131.583	7.24423	37	37		32766	39400	962	12102	11160	32764	45275	1066	23812	22833
25	17	2015-03-10 14:40:59	Measure	137.677	7.26978	37	37		32766	43379	962	11739	10801	32764	38367	1066	24227	23264
25	18	2015-03-10 14:40:59	Measure	135.407	7.29859	37	37		32766	39773	962	11871	10932	32764	36613	1066	24584	23639
25	19	2015-03-10 14:40:59	Measure	124.492	7.43263	37	37		32774	39009	930	12515	11609	32766	37221	1100	26418	25424
25	20	2015-03-10 14:40:59	Measure	128.482	7.30771	37	37		32774	39105	930	12261	11352	32766	39085	1100	24635	23667
25	21	2015-03-10 14:40:59	Measure	133.525	7.29224	37	37		32774	42284	930	11951	11043	32766	38389	1100	24602	23611
25	22	2015-03-10 14:40:59	Measure	131.912	7.28611	37	37		32774	39993	930	12050	11140	32766	37588	1100	24458	23505
25	23	2015-03-10 14:40:59	Measure	138.151	7.29928	37	37		32774	42133	930	11685	10774	32766	39342	1100	24714	23741
25	24	2015-03-10 14:40:59	Measure	152.238	7.32054	37	37		32774	38100	930	10942	10030	32766	38089	1100	24900	23902
26	1	2015-03-10 14:44:39	Measure	149.695	7.4565	37.1	37.1		32758	38034	977	11236	10267	32758	36505	1155	26863	25743
26	2	2015-03-10 14:44:39	Measure	152.171	7.32808	37.1	37.1		32758	38471	977	11103	10141	32758	35962	1155	25114	23990
26	3	2015-03-10 14:44:39	Measure	146.525	7.34633	37.1	37.1		32758	37159	977	11392	10433	32758	37379	1155	25335	24229
26	4	2015-03-10 14:44:39	Measure	146.506	7.33817	37.1	37.1		32758	38141	977	11399	10434	32758	35817	1155	25290	24184
26	5	2015-03-10 14:44:39	Measure	147.033	7.33939	37.1	37.1		32758	37382	977	11369	10406	32758	36154	1155	25299	24218
26	6	2015-03-10 14:44:39	Measure	146.845	7.3565	37.1	37.1		32758	37778	977	11378	10416	32758	35849	1155	25517	24403
26	7	2015-03-10 14:44:39	Measure	141.008	7.33073	37.1	37.1		32762	39352	822	11550	10735	32767	37709	1017	25054	24052
26	8	2015-03-10 14:44:39	Measure	146.543	7.34194	37.1	37.1		32762	40529	822	11244	10432	32767	40075	1017	25233	24243
26	9	2015-03-10 14:44:39	Measure	145.125	7.35619	37.1	37.1		32762	38558	822	11317	10508	32767	37943	1017	25476	24513
26	10	2015-03-10 14:44:39	Measure	150.965	7.39209	37.1	37.1		32762	41020	822	11016	10202	32767	38561	1017	25788	24784
26	11	2015-03-10 14:44:39	Measure	145.832	7.32988	37.1	37.1		32762	42083	822	11283	10470	32767	38099	1017	25070	24076
26	12	2015-03-10 14:44:39	Measure	146.281	7.36056	37.1	37.1		32762	40299	822	11254	10446	32767	37988	1017	25452	24469
26	13	2015-03-10 14:44:39	Measure	139.51	7.45691	37.1	37.1		32766	39977	945	11756	10820	32765	37146	1060	26820	25796
26	14	2015-03-10 14:44:39	Measure	145.757	7.35282	37.1	37.1		32766	41874	945	11414	10474	32765	36915	1060	25472	24430
26	15	2015-03-10 14:44:39	Measure	153.735	7.36595	37.1	37.1		32766	40096	945	11004	10063	32765	38327	1060	25634	24555
26	16	2015-03-10 14:44:39	Measure	146.487	7.29756	37.1	37.1		32766	39407	945	11374	10435	32765	45336	1060	24644	23556
26	17	2015-03-10 14:44:39	Measure	147.488	7.32497	37.1	37.1		32766	43391	945	11317	10382	32765	38386	1060	25049	24015
26	18	2015-03-10 14:44:39	Measure	149.385	7.35198	37.1	37.1		32766	39779	945	11216	10283	32765	36627	1060	25386	24365
26	19	2015-03-10 14:44:39	Measure	137.163	7.45177	37.1	37.1		32774	39013	933	11874	10956	32766	37230	1092	26723	25684
26	20	2015-03-10 14:44:39	Measure	145.813	7.37615	37.1	37.1		32774	39109	933	11392	10471	32766	39115	1092	25670	24594
26	21	2015-03-10 14:44:39	Measure	145.31	7.37616	37.1	37.1		32774	42292	933	11420	10498	32766	38410	1092	25829	24755
26	22	2015-03-10 14:44:39	Measure	145.981	7.34889	37.1	37.1		32774	39998	933	11384	10462	32766	37616	1092	25447	24360
26	23	2015-03-10 14:44:39	Measure	148.021	7.38432	37.1	37.1		32774	42145	933	11283	10354	32766	39386	1092	26034	24902
26	24	2015-03-10 14:44:39	Measure	152.41	7.37827	37.1	37.1		32774	38105	933	11054	10129	32766	38107	1092	25759	24686
27	1	2015-03-10 14:44:51	Measure	149.909	7.4551	37	37		32758	38032	977	11208	10243	32758	36502	1155	26822	25724
27	2	2015-03-10 14:44:51	Measure	149.637	7.32646	37	37		32758	38471	977	11219	10257	32758	35959	1155	25069	23968
27	3	2015-03-10 14:44:51	Measure	143.932	7.34375	37	37		32758	37160	977	11521	10559	32758	37376	1155	25284	24194
27	4	2015-03-10 14:44:51	Measure	144.41	7.33758	37	37		32758	38141	977	11498	10533	32758	35816	1155	25274	24176
27	5	2015-03-10 14:44:51	Measure	145.299	7.33939	37	37		32758	37382	977	11448	10485	32758	36155	1155	25306	24218
27	6	2015-03-10 14:44:51	Measure	144.891	7.35591	37	37		32758	37777	977	11466	10507	32758	35847	1155	25493	24395
27	7	2015-03-10 14:44:51	Measure	138.37	7.33154	37	37		32762	39351	822	11685	10871	32767	37707	1017	25055	24063
27	8	2015-03-10 14:44:51	Measure	144.392	7.34238	37	37		32762	40528	822	11345	10534	32767	40075	1017	25239	24249
27	9	2015-03-10 14:44:51	Measure	143.2	7.35509	37	37		32762	38558	822	11408	10599	32767	37944	1017	25466	24498
27	10	2015-03-10 14:44:51	Measure	150.653	7.39712	37	37		32762	41020	822	11019	10205	32767	38558	1017	25843	24852
27	11	2015-03-10 14:44:51	Measure	143.712	7.32929	37	37		32762	42080	822	11380	10571	32767	38092	1017	25029	24068
27	12	2015-03-10 14:44:51	Measure	144.687	7.35946	37	37		32762	40300	822	11327	10518	32767	37984	1017	25418	24454
27	13	2015-03-10 14:44:51	Measure	137.064	7.45845	37	37		32766	39976	945	11881	10947	32765	37147	1060	26847	25817
27	14	2015-03-10 14:44:51	Measure	143.456	7.35531	37	37		32766	41870	945	11520	10585	32765	36912	1060	25488	24464
27	15	2015-03-10 14:44:51	Measure	153.847	7.36728	37	37		32766	40094	945	10983	10045	32765	38318	1060	25610	24573
27	16	2015-03-10 14:44:51	Measure	144.521	7.2963	37	37		32766	39405	945	11462	10527	32765	45318	1060	24592	23539
27	17	2015-03-10 14:44:51	Measure	145.934	7.32284	37	37		32766	43389	945	11384	10451	32765	38381	1060	24998	23986
27	18	2015-03-10 14:44:51	Measure	147.539	7.34933	37	37		32766	39779	945	11299	10366	32765	36625	1060	25337	24329
27	19	2015-03-10 14:44:51	Measure	134.904	7.4559	37	37		32774	39014	933	11995	11075	32766	37231	1092	26785	25740
27	20	2015-03-10 14:44:51	Measure	143.657	7.37386	37	37		32774	39110	933	11497	10574	32766	39108	1092	25611	24563
27	21	2015-03-10 14:44:51	Measure	143.785	7.37535	37	37		32774	42292	933	11488	10567	32766	38406	1092	25800	24744
27	22	2015-03-10 14:44:51	Measure	144.428	7.34625	37	37		32774	39999	933	11456	10532	32766	37609	1092	25375	24324
27	23	2015-03-10 14:44:51	Measure	146.724	7.38183	37	37		32774	42144	933	11336	10409	32766	39371	1092	25941	24868
27	24	2015-03-10 14:44:51	Measure	152.397	7.37732	37	37		32774	38104	933	11040	10117	32766	38102	1092	25722	24673
28	1	2015-03-10 14:45:04	Measure	149.852	7.45429	37	37		32758	38031	977	11211	10248	32758	36499	1155	26790	25713
28	2	2015-03-10 14:45:04	Measure	147.98	7.32506	37	37		32758	38471	977	11307	10345	32758	35957	1155	25034	23949
28	3	2015-03-10 14:45:04	Measure	142.46	7.34243	37	37		32758	37159	977	11601	10642	32758	37374	1155	25255	24176
28	4	2015-03-10 14:45:04	Measure	143.313	7.33611	37	37		32758	38141	977	11560	10595	32758	35815	1155	25245	24156
28	5	2015-03-10 14:45:04	Measure	144.284	7.33704	37	37		32758	37382	977	11505	10542	32758	36155	1155	25275	24186
28	6	2015-03-10 14:45:04	Measure	143.935	7.35569	37	37		32758	37778	977	11522	10561	32758	35845	1155	25473	24392
28	7	2015-03-10 14:45:04	Measure	136.78	7.33169	37	37		32762	39348	822	11774	10966	32767	37703	1017	25037	24065
28	8	2015-03-10 14:45:04	Measure	142.677	7.34069	37	37		32762	40527	822	11439	10630	32767	40074	1017	25212	24226
28	9	2015-03-10 14:45:04	Measure	142.262	7.35384	37	37		32762	38557	822	11460	10653	32767	37943	1017	25444	24481
28	10	2015-03-10 14:45:04	Measure	151.166	7.3929	37	37		32762	41018	822	10993	10181	32767	38555	1017	25772	24795
28	11	2015-03-10 14:45:04	Measure	142.298	7.32789	37	37		32762	42079	822	11459	10651	32767	38088	1017	24991	24049
28	12	2015-03-10 14:45:04	Measure	144.045	7.35711	37	37		32762	40300	822	11364	10555	32767	37981	1017	25371	24422
28	13	2015-03-10 14:45:04	Measure	135.479	7.45698	37	37		32766	39975	945	11975	11043	32765	37146	1060	26821	25797
28	14	2015-03-10 14:45:04	Measure	141.92	7.35502	37	37		32766	41868	945	11605	10672	32765	36909	1060	25465	24460
28	15	2015-03-10 14:45:04	Measure	153.24	7.36375	37	37		32766	40092	945	11012	10077	32765	38313	1060	25539	24525
28	16	2015-03-10 14:45:04	Measure	143.149	7.29498	37	37		32766	39404	945	11537	10604	32765	45309	1060	24556	23521
28	17	2015-03-10 14:45:04	Measure	145.079	7.32086	37	37		32766	43387	945	11429	10499	32765	38378	1060	24957	23959
28	18	2015-03-10 14:45:04	Measure	146.5	7.34801	37	37		32766	39778	945	11354	10423	32765	36622	1060	25299	24311
28	19	2015-03-10 14:45:04	Measure	133.52	7.45686	37	37		32774	39014	933	12081	11161	32766	37231	1092	26797	25753
28	20	2015-03-10 14:45:04	Measure	142.388	7.37091	37	37		32774	39109	933	11567	10646	32766	39105	1092	25559	24523
28	21	2015-03-10 14:45:04	Measure	142.731	7.37418	37	37		32774	42290	933	11546	10627	32766	38402	1092	25766	24728
28	22	2015-03-10 14:45:04	Measure	143.422	7.34302	37	37		32774	39999	933	11513	10589	32766	37605	1092	25310	24280
28	23	2015-03-10 14:45:04	Measure	145.936	7.38008	37	37		32774	42141	933	11377	10453	32766	39364	1092	25889	24844
28	24	2015-03-10 14:45:04	Measure	152.537	7.37769	37	37		32774	38104	933	11035	10112	32766	38099	1092	25713	24678
29	1	2015-03-10 14:45:16	Measure	149.692	7.45223	37	37		32758	38031	977	11208	10245	32758	36497	1155	26748	25685
29	2	2015-03-10 14:45:16	Measure	146.696	7.3241	37	37		32758	38471	977	11363	10401	32758	35955	1155	25005	23936
29	3	2015-03-10 14:45:16	Measure	140.665	7.33955	37	37		32758	37158	977	11686	10730	32758	37373	1155	25211	24137
29	4	2015-03-10 14:45:16	Measure	142.061	7.33464	37	37		32758	38141	977	11617	10652	32758	35814	1155	25217	24136
29	5	2015-03-10 14:45:16	Measure	143.332	7.33579	37	37		32758	37382	977	11545	10582	32758	36155	1155	25258	24169
29	6	2015-03-10 14:45:16	Measure	142.803	7.35517	37	37		32758	37777	977	11570	10611	32758	35844	1155	25458	24385
29	7	2015-03-10 14:45:16	Measure	134.959	7.33044	37	37		32762	39347	822	11867	11061	32767	37701	1017	25010	24048
29	8	2015-03-10 14:45:16	Measure	140.878	7.33878	37	37		32762	40527	822	11527	10718	32767	40073	1017	25183	24200
29	9	2015-03-10 14:45:16	Measure	140.861	7.35208	37	37		32762	38557	822	11526	10719	32767	37943	1017	25420	24457
29	10	2015-03-10 14:45:16	Measure	150.888	7.3867	37	37		32762	41018	822	10996	10184	32767	38554	1017	25684	24711
29	11	2015-03-10 14:45:16	Measure	140.612	7.32679	37	37		32762	42077	822	11538	10733	32767	38086	1017	24967	24034
29	12	2015-03-10 14:45:16	Measure	142.712	7.35593	37	37		32762	40299	822	11423	10616	32767	37979	1017	25346	24406
29	13	2015-03-10 14:45:16	Measure	133.928	7.45632	37	37		32766	39974	945	12053	11123	32765	37144	1060	26800	25788
29	14	2015-03-10 14:45:16	Measure	140.01	7.35333	37	37		32766	41866	945	11697	10767	32765	36907	1060	25430	24437
29	15	2015-03-10 14:45:16	Measure	153.708	7.3636	37	37		32766	40092	945	10978	10043	32765	38310	1060	25524	24523
29	16	2015-03-10 14:45:16	Measure	141.791	7.2924	37	37		32766	39404	945	11600	10667	32765	45302	1060	24507	23486
29	17	2015-03-10 14:45:16	Measure	143.734	7.32005	37	37		32766	43386	945	11489	10560	32765	38375	1060	24933	23948
29	18	2015-03-10 14:45:16	Measure	145.699	7.34617	37	37		32766	39778	945	11385	10454	32765	36621	1060	25268	24286
29	19	2015-03-10 14:45:16	Measure	132.419	7.45678	37	37		32774	39013	933	12133	11215	32766	37230	1092	26790	25752
29	20	2015-03-10 14:45:16	Measure	140.683	7.3684	37	37		32774	39109	933	11650	10729	32766	39101	1092	25509	24489
29	21	2015-03-10 14:45:16	Measure	141.468	7.37234	37	37		32774	42290	933	11604	10685	32766	38401	1092	25736	24703
29	22	2015-03-10 14:45:16	Measure	142.278	7.34082	37	37		32774	39997	933	11561	10640	32766	37602	1092	25264	24250
29	23	2015-03-10 14:45:16	Measure	145.232	7.37605	37	37		32774	42139	933	11400	10479	32766	39361	1092	25823	24789
29	24	2015-03-10 14:45:16	Measure	152.519	7.374	37	37		32774	38104	933	11025	10102	32766	38098	1092	25658	24628
30	1	2015-03-10 14:45:28	Measure	149.666	7.45429	37	37		32758	38030	977	11203	10243	32758	36496	1155	26768	25713
30	2	2015-03-10 14:45:28	Measure	145.261	7.32484	37	37		32758	38471	977	11435	10474	32758	35954	1155	25008	23946
30	3	2015-03-10 14:45:28	Measure	139.557	7.34044	37	37		32758	37158	977	11745	10789	32758	37372	1155	25217	24149
30	4	2015-03-10 14:45:28	Measure	141.099	7.33464	37	37		32758	38140	977	11664	10702	32758	35813	1155	25209	24136
30	5	2015-03-10 14:45:28	Measure	142.539	7.33366	37	37		32758	37381	977	11582	10622	32758	36154	1155	25221	24140
30	6	2015-03-10 14:45:28	Measure	141.924	7.35289	37	37		32758	37777	977	11615	10656	32758	35843	1155	25419	24354
30	7	2015-03-10 14:45:28	Measure	133.896	7.33058	37	37		32762	39347	822	11927	11121	32767	37699	1017	25002	24050
30	8	2015-03-10 14:45:28	Measure	139.927	7.3365	37	37		32762	40526	822	11576	10768	32767	40072	1017	25149	24169
30	9	2015-03-10 14:45:28	Measure	140.263	7.35135	37	37		32762	38557	822	11556	10749	32767	37943	1017	25410	24447
30	10	2015-03-10 14:45:28	Measure	151.1	7.38655	37	37		32762	41017	822	10981	10170	32767	38553	1017	25678	24709
30	11	2015-03-10 14:45:28	Measure	139.769	7.32437	37	37		32762	42076	822	11581	10777	32767	38084	1017	24925	24001
30	12	2015-03-10 14:45:28	Measure	141.96	7.35475	37	37		32762	40298	822	11460	10654	32767	37976	1017	25315	24390
30	13	2015-03-10 14:45:28	Measure	132.664	7.45492	37	37		32766	39973	945	12125	11196	32765	37143	1060	26774	25769
30	14	2015-03-10 14:45:28	Measure	139.084	7.3515	37	37		32766	41865	945	11745	10816	32765	36905	1060	25393	24412
30	15	2015-03-10 14:45:28	Measure	153.603	7.36147	37	37		32766	40091	945	10979	10045	32765	38308	1060	25486	24494
30	16	2015-03-10 14:45:28	Measure	141.099	7.28944	37	37		32766	39403	945	11633	10702	32765	45295	1060	24454	23446
30	17	2015-03-10 14:45:28	Measure	143.688	7.31806	37	37		32766	43385	945	11487	10559	32765	38374	1060	24902	23921
30	18	2015-03-10 14:45:28	Measure	144.518	7.34418	37	37		32766	39776	945	11442	10514	32765	36619	1060	25228	24259
30	19	2015-03-10 14:45:28	Measure	131.835	7.45538	37	37		32774	39013	933	12165	11247	32766	37228	1092	26760	25733
30	20	2015-03-10 14:45:28	Measure	139.681	7.36685	37	37		32774	39109	933	11703	10782	32766	39099	1092	25480	24468
30	21	2015-03-10 14:45:28	Measure	140.814	7.36934	37	37		32774	42289	933	11636	10718	32766	38399	1092	25686	24662
30	22	2015-03-10 14:45:28	Measure	141.619	7.34016	37	37		32774	39997	933	11594	10673	32766	37599	1092	25239	24241
30	23	2015-03-10 14:45:28	Measure	144.388	7.37429	37	37		32774	42139	933	11442	10521	32766	39357	1092	25783	24765
30	24	2015-03-10 14:45:28	Measure	152.434	7.37467	37	37		32774	38103	933	11024	10103	32766	38096	1092	25657	24637
31	1	2015-03-10 14:45:40	Measure	149.874	7.45215	37	37		32758	38030	977	11188	10227	32758	36494	1155	26725	25684
31	2	2015-03-10 14:45:40	Measure	144.543	7.32248	37	37		32758	38470	977	11466	10507	32758	35953	1155	24968	23914
31	3	2015-03-10 14:45:40	Measure	138.369	7.33697	37	37		32758	37158	977	11807	10851	32758	37370	1155	25159	24102
31	4	2015-03-10 14:45:40	Measure	140.088	7.33369	37	37		32758	38140	977	11715	10753	32758	35813	1155	25196	24123
31	5	2015-03-10 14:45:40	Measure	141.928	7.3308	37	37		32758	37380	977	11607	10650	32758	36154	1155	25182	24101
31	6	2015-03-10 14:45:40	Measure	140.727	7.35318	37	37		32758	37777	977	11676	10717	32758	35842	1155	25415	24358
31	7	2015-03-10 14:45:40	Measure	132.673	7.33007	37	37		32762	39347	822	11995	11189	32767	37697	1017	24984	24043
31	8	2015-03-10 14:45:40	Measure	138.735	7.3354	37	37		32762	40525	822	11636	10830	32767	40070	1017	25127	24154
31	9	2015-03-10 14:45:40	Measure	139.435	7.35003	37	37		32762	38557	822	11596	10790	32767	37942	1017	25388	24429
31	10	2015-03-10 14:45:40	Measure	150.877	7.38832	37	37		32762	41017	822	10987	10176	32767	38552	1017	25697	24733
31	11	2015-03-10 14:45:40	Measure	138.526	7.32245	37	37		32762	42076	822	11646	10842	32767	38083	1017	24894	23975
31	12	2015-03-10 14:45:40	Measure	141.388	7.35269	37	37		32762	40298	822	11486	10680	32767	37974	1017	25278	24362
31	13	2015-03-10 14:45:40	Measure	131.343	7.45448	37	37		32766	39972	945	12198	11271	32765	37142	1060	26762	25763
31	14	2015-03-10 14:45:40	Measure	138.213	7.3501	37	37		32766	41863	945	11786	10860	32765	36904	1060	25368	24393
31	15	2015-03-10 14:45:40	Measure	153.478	7.35955	37	37		32766	40090	945	10978	10046	32765	38305	1060	25446	24468
31	16	2015-03-10 14:45:40	Measure	139.946	7.28708	37	37		32766	39402	945	11691	10761	32765	45290	1060	24412	23414
31	17	2015-03-10 14:45:40	Measure	142.616	7.31549	37	37		32766	43384	945	11539	10612	32765	38372	1060	24858	23886
31	18	2015-03-10 14:45:40	Measure	143.694	7.34315	37	37		32766	39776	945	11480	10553	32765	36618	1060	25207	24245
31	19	2015-03-10 14:45:40	Measure	130.653	7.45649	37	37		32774	39012	933	12230	11314	32766	37227	1092	26768	25748
31	20	2015-03-10 14:45:40	Measure	138.613	7.36515	37	37		32774	39108	933	11756	10837	32766	39096	1092	25445	24445
31	21	2015-03-10 14:45:40	Measure	139.876	7.36714	37	37		32774	42288	933	11681	10765	32766	38397	1092	25647	24632
31	22	2015-03-10 14:45:40	Measure	140.727	7.33847	37	37		32774	39996	933	11636	10717	32766	37597	1092	25206	24218
31	23	2015-03-10 14:45:40	Measure	144.025	7.37128	37	37		32774	42137	933	11454	10535	32766	39354	1092	25731	24724
31	24	2015-03-10 14:45:40	Measure	152.57	7.37363	37	37		32774	38102	933	11010	10091	32766	38094	1092	25634	24623
32	1	2015-03-10 14:45:53	Measure	150.128	7.45149	37	37		32758	38030	977	11172	10211	32758	36493	1155	26709	25675
32	2	2015-03-10 14:45:53	Measure	143.084	7.32145	37	37		32758	38469	977	11540	10583	32758	35951	1155	24938	23900
32	3	2015-03-10 14:45:53	Measure	137.29	7.33557	37	37		32758	37158	977	11866	10910	32758	37369	1155	25135	24083
32	4	2015-03-10 14:45:53	Measure	139.34	7.33317	37	37		32758	38140	977	11754	10792	32758	35811	1155	25173	24116
32	5	2015-03-10 14:45:53	Measure	141.042	7.32955	37	37		32758	37380	977	11653	10696	32758	36154	1155	25165	24084
32	6	2015-03-10 14:45:53	Measure	139.975	7.35238	37	37		32758	37776	977	11712	10756	32758	35841	1155	25395	24347
32	7	2015-03-10 14:45:53	Measure	131.833	7.32852	37	37		32762	39345	822	12039	11237	32767	37696	1017	24958	24022
32	8	2015-03-10 14:45:53	Measure	137.376	7.33363	37	37		32762	40524	822	11709	10905	32767	40068	1017	25096	24130
32	9	2015-03-10 14:45:53	Measure	138.588	7.34754	37	37		32762	38557	822	11641	10835	32767	37941	1017	25349	24395
32	10	2015-03-10 14:45:53	Measure	150.679	7.39002	37	37		32762	41016	822	10992	10183	32767	38551	1017	25716	24756
32	11	2015-03-10 14:45:53	Measure	137.669	7.32348	37	37		32762	42075	822	11690	10888	32767	38081	1017	24899	23989
32	12	2015-03-10 14:45:53	Measure	140.471	7.35056	37	37		32762	40297	822	11532	10728	32767	37974	1017	25249	24333
32	13	2015-03-10 14:45:53	Measure	130.338	7.4525	37	37		32766	39971	945	12255	11330	32765	37142	1060	26735	25736
32	14	2015-03-10 14:45:53	Measure	137.187	7.349	37	37		32766	41863	945	11842	10916	32765	36903	1060	25347	24378
32	15	2015-03-10 14:45:53	Measure	153.297	7.35852	37	37		32766	40089	945	10983	10052	32765	38303	1060	25423	24454
32	16	2015-03-10 14:45:53	Measure	139.042	7.2848	37	37		32766	39401	945	11737	10809	32765	45287	1060	24375	23383
32	17	2015-03-10 14:45:53	Measure	142.375	7.31336	37	37		32766	43383	945	11548	10622	32765	38372	1060	24829	23857
32	18	2015-03-10 14:45:53	Measure	142.738	7.34051	37	37		32766	39775	945	11528	10602	32765	36617	1060	25165	24209
32	19	2015-03-10 14:45:53	Measure	130.258	7.45376	37	37		32774	39012	933	12251	11335	32766	37227	1092	26732	25711
32	20	2015-03-10 14:45:53	Measure	137.617	7.3622	37	37		32774	39108	933	11810	10891	32766	39093	1092	25393	24405
32	21	2015-03-10 14:45:53	Measure	139.147	7.3631	37	37		32774	42287	933	11718	10803	32766	38394	1092	25579	24577
32	22	2015-03-10 14:45:53	Measure	139.887	7.33671	37	37		32774	39996	933	11680	10761	32766	37594	1092	25167	24194
32	23	2015-03-10 14:45:53	Measure	143.304	7.36733	37	37		32774	42137	933	11490	10571	32766	39352	1092	25669	24670
32	24	2015-03-10 14:45:53	Measure	152.691	7.37135	37	37		32774	38101	933	10999	10082	32766	38094	1092	25603	24592
33	1	2015-03-10 14:46:05	Measure	149.902	7.45002	37	37		32758	38029	977	11179	10221	32758	36492	1155	26682	25655
33	2	2015-03-10 14:46:05	Measure	142.109	7.31931	37	37		32758	38469	977	11592	10635	32758	35952	1155	24917	23871
33	3	2015-03-10 14:46:05	Measure	136.166	7.33432	37	37		32758	37157	977	11927	10974	32758	37368	1155	25113	24066
33	4	2015-03-10 14:46:05	Measure	138.454	7.332	37	37		32758	38139	977	11801	10841	32758	35811	1155	25157	24100
33	5	2015-03-10 14:46:05	Measure	140.37	7.32712	37	37		32758	37380	977	11689	10732	32758	36153	1155	25125	24051
33	6	2015-03-10 14:46:05	Measure	139.135	7.35002	37	37		32758	37776	977	11758	10802	32758	35840	1155	25355	24315
33	7	2015-03-10 14:46:05	Measure	130.868	7.32536	37	37		32762	39345	822	12097	11295	32767	37694	1017	24906	23979
33	8	2015-03-10 14:46:05	Measure	136.592	7.33077	37	37		32762	40523	822	11752	10949	32767	40068	1017	25057	24091
33	9	2015-03-10 14:46:05	Measure	137.898	7.34468	37	37		32762	38556	822	11677	10873	32767	37941	1017	25310	24356
33	10	2015-03-10 14:46:05	Measure	150.826	7.39098	37	37		32762	41016	822	10983	10174	32767	38550	1017	25724	24769
33	11	2015-03-10 14:46:05	Measure	136.404	7.32018	37	37		32762	42075	822	11762	10960	32767	38080	1017	24849	23944
33	12	2015-03-10 14:46:05	Measure	139.927	7.34953	37	37		32762	40297	822	11561	10757	32767	37973	1017	25230	24319
33	13	2015-03-10 14:46:05	Measure	129.8	7.45073	37	37		32766	39971	945	12287	11362	32765	37141	1060	26705	25712
33	14	2015-03-10 14:46:05	Measure	136.473	7.34482	37	37		32766	41862	945	11881	10956	32765	36902	1060	25284	24321
33	15	2015-03-10 14:46:05	Measure	153.511	7.35624	37	37		32766	40088	945	10969	10040	32765	38303	1060	25392	24423
33	16	2015-03-10 14:46:05	Measure	138.454	7.28148	37	37		32766	39401	945	11769	10841	32765	45286	1060	24329	23338
33	17	2015-03-10 14:46:05	Measure	141.802	7.31035	37	37		32766	43383	945	11578	10652	32765	38371	1060	24784	23816
33	18	2015-03-10 14:46:05	Measure	142.127	7.33808	37	37		32766	39774	945	11558	10634	32765	36617	1060	25132	24176
33	19	2015-03-10 14:46:05	Measure	129.61	7.45258	37	37		32774	39011	933	12288	11374	32766	37226	1092	26710	25695
33	20	2015-03-10 14:46:05	Measure	136.558	7.36065	37	37		32774	39106	933	11866	10951	32766	39093	1092	25372	24384
33	21	2015-03-10 14:46:05	Measure	138.436	7.36112	37	37		32774	42287	933	11757	10842	32766	38394	1092	25552	24550
33	22	2015-03-10 14:46:05	Measure	139.275	7.33347	37	37		32774	39995	933	11711	10794	32766	37594	1092	25123	24150
33	23	2015-03-10 14:46:05	Measure	142.927	7.36271	37	37		32774	42136	933	11508	10590	32766	39350	1092	25598	24607
33	24	2015-03-10 14:46:05	Measure	152.561	7.3701	37	37		32774	38101	933	11004	10087	32766	38092	1092	25576	24575
34	1	2015-03-10 14:46:17	Measure	149.441	7.45038	37	37		32758	38029	977	11211	10253	32758	36491	1155	26680	25660
34	2	2015-03-10 14:46:17	Measure	141.159	7.31982	37	37		32758	38469	977	11654	10697	32758	35950	1155	24909	23878
34	3	2015-03-10 14:46:17	Measure	135.3	7.33196	37	37		32758	37157	977	11988	11035	32758	37368	1155	25081	24034
34	4	2015-03-10 14:46:17	Measure	137.562	7.33045	37	37		32758	38138	977	11860	10902	32758	35810	1155	25127	24079
34	5	2015-03-10 14:46:17	Measure	140.357	7.3247	37	37		32758	37380	977	11699	10742	32758	36153	1155	25092	24018
34	6	2015-03-10 14:46:17	Measure	138.635	7.34825	37	37		32758	37775	977	11794	10840	32758	35839	1155	25323	24291
34	7	2015-03-10 14:46:17	Measure	130.425	7.32366	37	37		32762	39344	822	12133	11333	32767	37693	1017	24878	23956
34	8	2015-03-10 14:46:17	Measure	135.552	7.32849	37	37		32762	40523	822	11823	11020	32767	40067	1017	25023	24060
34	9	2015-03-10 14:46:17	Measure	137.253	7.3441	37	37		32762	38556	822	11724	10920	32767	37941	1017	25302	24348
34	10	2015-03-10 14:46:17	Measure	150.971	7.3932	37	37		32762	41016	822	10984	10175	32767	38550	1017	25754	24799
34	11	2015-03-10 14:46:17	Measure	136.008	7.31687	37	37		32762	42074	822	11794	10993	32767	38078	1017	24795	23899
34	12	2015-03-10 14:46:17	Measure	139.387	7.34658	37	37		32762	40296	822	11599	10797	32767	37971	1017	25180	24279
34	13	2015-03-10 14:46:17	Measure	129.301	7.44728	37	37		32766	39969	945	12326	11404	32765	37141	1060	26658	25665
34	14	2015-03-10 14:46:17	Measure	135.569	7.34299	37	37		32766	41861	945	11942	11019	32765	36901	1060	25253	24296
34	15	2015-03-10 14:46:17	Measure	153.533	7.35669	37	37		32766	40088	945	10976	10047	32765	38301	1060	25389	24429
34	16	2015-03-10 14:46:17	Measure	137.941	7.28096	37	37		32766	39401	945	11808	10880	32765	45284	1060	24318	23331
34	17	2015-03-10 14:46:17	Measure	141.373	7.30983	37	37		32766	43381	945	11609	10685	32765	38370	1060	24772	23809
34	18	2015-03-10 14:46:17	Measure	141.607	7.33632	37	37		32766	39773	945	11594	10672	32765	36616	1060	25102	24152
34	19	2015-03-10 14:46:17	Measure	129.442	7.45199	37	37		32774	39010	933	12307	11395	32766	37223	1092	26684	25687
34	20	2015-03-10 14:46:17	Measure	135.907	7.3588	37	37		32774	39106	933	11914	10999	32766	39091	1092	25339	24359
34	21	2015-03-10 14:46:17	Measure	138.27	7.35745	37	37		32774	42285	933	11773	10861	32766	38392	1092	25493	24500
34	22	2015-03-10 14:46:17	Measure	138.74	7.33113	37	37		32774	39995	933	11751	10834	32766	37592	1092	25081	24118
34	23	2015-03-10 14:46:17	Measure	142.527	7.36074	37	37		32774	42135	933	11537	10621	32766	39348	1092	25564	24580
34	24	2015-03-10 14:46:17	Measure	152.866	7.3701	37	37		32774	38101	933	10997	10080	32766	38091	1092	25571	24575
35	1	2015-03-10 14:46:29	Measure	149.685	7.44729	37	37		32758	38028	977	11183	10227	32758	36491	1155	26638	25618
35	2	2015-03-10 14:46:29	Measure	140.164	7.31725	37	37		32758	38468	977	11693	10738	32758	35949	1155	24866	23843
35	3	2015-03-10 14:46:29	Measure	134.166	7.33019	37	37		32758	37157	977	12040	11087	32758	37366	1155	25046	24010
35	4	2015-03-10 14:46:29	Measure	136.766	7.33031	37	37		32758	38138	977	11891	10933	32758	35809	1155	25117	24077
35	5	2015-03-10 14:46:29	Measure	139.51	7.32205	37	37		32758	37379	977	11730	10775	32758	36152	1155	25049	23982
35	6	2015-03-10 14:46:29	Measure	137.66	7.34663	37	37		32758	37775	977	11835	10881	32758	35839	1155	25301	24269
35	7	2015-03-10 14:46:29	Measure	129.779	7.3219	37	37		32762	39344	822	12157	11357	32767	37691	1017	24844	23932
35	8	2015-03-10 14:46:29	Measure	135.019	7.32724	37	37		32762	40523	822	11839	11036	32767	40066	1017	25002	24043
35	9	2015-03-10 14:46:29	Measure	136.595	7.34329	37	37		32762	38556	822	11747	10943	32767	37940	1017	25286	24337
35	10	2015-03-10 14:46:29	Measure	150.964	7.3929	37	37		32762	41015	822	10970	10162	32767	38549	1017	25746	24795
35	11	2015-03-10 14:46:29	Measure	134.885	7.31643	37	37		32762	42074	822	11845	11044	32767	38077	1017	24784	23893
35	12	2015-03-10 14:46:29	Measure	138.878	7.34482	37	37		32762	40295	822	11612	10811	32767	37970	1017	25152	24255
35	13	2015-03-10 14:46:29	Measure	128.144	7.445	37	37		32766	39968	945	12381	11461	32765	37140	1060	26621	25634
35	14	2015-03-10 14:46:29	Measure	134.801	7.34159	37	37		32766	41861	945	11972	11049	32765	36900	1060	25228	24277
35	15	2015-03-10 14:46:29	Measure	153.573	7.35485	37	37		32766	40087	945	10960	10032	32765	38299	1060	25355	24404
35	16	2015-03-10 14:46:29	Measure	136.834	7.27875	37	37		32766	39400	945	11855	10929	32765	45281	1060	24282	23301
35	17	2015-03-10 14:46:29	Measure	140.662	7.30719	37	37		32766	43381	945	11634	10710	32765	38368	1060	24728	23773
35	18	2015-03-10 14:46:29	Measure	140.912	7.33477	37	37		32766	39772	945	11617	10696	32765	36615	1060	25074	24131
35	19	2015-03-10 14:46:29	Measure	128.864	7.44949	37	37		32774	39010	933	12327	11415	32766	37223	1092	26650	25653
35	20	2015-03-10 14:46:29	Measure	135.238	7.35533	37	37		32774	39105	933	11936	11023	32766	39089	1092	25285	24312
35	21	2015-03-10 14:46:29	Measure	137.608	7.354	37	37		32774	42285	933	11796	10884	32766	38391	1092	25441	24453
35	22	2015-03-10 14:46:29	Measure	137.937	7.3287	37	37		32774	39994	933	11781	10865	32766	37591	1092	25043	24085
35	23	2015-03-10 14:46:29	Measure	141.847	7.35656	37	37		32774	42135	933	11560	10644	32766	39346	1092	25499	24523
35	24	2015-03-10 14:46:29	Measure	152.582	7.36907	37	37		32774	38100	933	10996	10081	32766	38090	1092	25553	24561
36	1	2015-03-10 14:46:41	Measure	150.056	7.44626	37	37		32758	38028	977	11178	10222	32758	36490	1155	26617	25604
36	2	2015-03-10 14:46:41	Measure	139.59	7.31621	37	37		32758	38468	977	11741	10786	32758	35949	1155	24852	23829
36	3	2015-03-10 14:46:41	Measure	133.579	7.32835	37	37		32758	37156	977	12089	11139	32758	37366	1155	25021	23985
36	4	2015-03-10 14:46:41	Measure	136.205	7.32847	37	37		32758	38137	977	11937	10982	32758	35809	1155	25092	24052
36	5	2015-03-10 14:46:41	Measure	139.713	7.32088	37	37		32758	37379	977	11734	10779	32758	36152	1155	25033	23966
36	6	2015-03-10 14:46:41	Measure	137.606	7.34604	37	37		32758	37774	977	11852	10900	32758	35838	1155	25285	24261
36	7	2015-03-10 14:46:41	Measure	129.342	7.31998	37	37		32762	39343	822	12200	11402	32767	37691	1017	24818	23906
36	8	2015-03-10 14:46:41	Measure	134.44	7.32474	37	37		32762	40522	822	11888	11087	32767	40065	1017	24965	24009
36	9	2015-03-10 14:46:41	Measure	136.256	7.34007	37	37		32762	38555	822	11781	10979	32767	37940	1017	25242	24293
36	10	2015-03-10 14:46:41	Measure	150.744	7.39172	37	37		32762	41015	822	10995	10187	32767	38548	1017	25725	24779
36	11	2015-03-10 14:46:41	Measure	134.009	7.3154	37	37		32762	42073	822	11912	11113	32767	38077	1017	24771	23879
36	12	2015-03-10 14:46:41	Measure	138.576	7.34357	37	37		32762	40295	822	11645	10844	32767	37970	1017	25135	24238
36	13	2015-03-10 14:46:41	Measure	127.597	7.44265	37	37		32766	39968	945	12434	11514	32765	37139	1060	26583	25602
36	14	2015-03-10 14:46:41	Measure	134.407	7.3402	37	37		32766	41861	945	12012	11089	32765	36899	1060	25203	24258
36	15	2015-03-10 14:46:41	Measure	153.381	7.35316	37	37		32766	40086	945	10981	10055	32765	38299	1060	25332	24381
36	16	2015-03-10 14:46:41	Measure	136.494	7.27551	37	37		32766	39400	945	11891	10965	32765	45280	1060	24236	23257
36	17	2015-03-10 14:46:41	Measure	140.438	7.30315	37	37		32766	43381	945	11662	10738	32765	38368	1060	24673	23718
36	18	2015-03-10 14:46:41	Measure	140.634	7.33279	37	37		32766	39773	945	11649	10727	32765	36614	1060	25041	24104
36	19	2015-03-10 14:46:41	Measure	128.559	7.44699	37	37		32774	39009	933	12362	11452	32766	37223	1092	26616	25619
36	20	2015-03-10 14:46:41	Measure	134.657	7.35245	37	37		32774	39105	933	11987	11074	32766	39088	1092	25242	24273
36	21	2015-03-10 14:46:41	Measure	137.297	7.35026	37	37		32774	42284	933	11829	10918	32766	38390	1092	25386	24402
36	22	2015-03-10 14:46:41	Measure	137.9	7.32679	37	37		32774	39994	933	11799	10883	32766	37589	1092	25006	24059
36	23	2015-03-10 14:46:41	Measure	141.581	7.35261	37	37		32774	42133	933	11588	10674	32766	39344	1092	25438	24469
36	24	2015-03-10 14:46:41	Measure	152.615	7.36664	37	37		32774	38099	933	11006	10093	32766	38089	1092	25515	24528
37	1	2015-03-10 14:46:53	Measure	149.668	7.44567	37	37		32758	38028	977	11191	10235	32758	36489	1155	26602	25596
37	2	2015-03-10 14:46:53	Measure	138.807	7.31386	37	37		32758	38467	977	11776	10823	32758	35949	1155	24820	23797
37	3	2015-03-10 14:46:53	Measure	132.477	7.32569	37	37		32758	37156	977	12148	11198	32758	37365	1155	24980	23949
37	4	2015-03-10 14:46:53	Measure	135.58	7.32788	37	37		32758	38137	977	11966	11011	32758	35808	1155	25076	24044
37	5	2015-03-10 14:46:53	Measure	139.087	7.31713	37	37		32758	37378	977	11759	10807	32758	36152	1155	24982	23915
37	6	2015-03-10 14:46:53	Measure	136.7	7.34362	37	37		32758	37774	977	11896	10945	32758	35837	1155	25244	24228
37	7	2015-03-10 14:46:53	Measure	128.643	7.31792	37	37		32762	39343	822	12236	11438	32767	37690	1017	24785	23878
37	8	2015-03-10 14:46:53	Measure	133.643	7.32217	37	37		32762	40521	822	11926	11127	32767	40064	1017	24927	23974
37	9	2015-03-10 14:46:53	Measure	135.681	7.3386	37	37		32762	38555	822	11807	11005	32767	37940	1017	25222	24273
37	10	2015-03-10 14:46:53	Measure	150.847	7.38869	37	37		32762	41014	822	10982	10175	32767	38548	1017	25684	24738
37	11	2015-03-10 14:46:53	Measure	133.576	7.31224	37	37		32762	42073	822	11930	11131	32767	38075	1017	24718	23836
37	12	2015-03-10 14:46:53	Measure	138.163	7.34151	37	37		32762	40295	822	11661	10860	32767	37968	1017	25097	24210
37	13	2015-03-10 14:46:53	Measure	126.755	7.44007	37	37		32766	39968	945	12480	11560	32765	37139	1060	26549	25567
37	14	2015-03-10 14:46:53	Measure	133.709	7.33829	37	37		32766	41859	945	12043	11123	32765	36898	1060	25171	24232
37	15	2015-03-10 14:46:53	Measure	153.388	7.35419	37	37		32766	40086	945	10974	10048	32765	38298	1060	25341	24395
37	16	2015-03-10 14:46:53	Measure	135.85	7.27447	37	37		32766	39399	945	11919	10995	32765	45277	1060	24216	23243
37	17	2015-03-10 14:46:53	Measure	140.109	7.30307	37	37		32766	43380	945	11671	10749	32765	38366	1060	24663	23717
37	18	2015-03-10 14:46:53	Measure	140.162	7.33102	37	37		32766	39772	945	11667	10746	32765	36613	1060	25011	24080
37	19	2015-03-10 14:46:53	Measure	127.973	7.44603	37	37		32774	39010	933	12393	11481	32766	37222	1092	26597	25606
37	20	2015-03-10 14:46:53	Measure	133.56	7.3478	37	37		32774	39105	933	12045	11132	32766	39087	1092	25175	24210
37	21	2015-03-10 14:46:53	Measure	136.683	7.34557	37	37		32774	42284	933	11857	10946	32766	38389	1092	25318	24338
37	22	2015-03-10 14:46:53	Measure	137.06	7.32312	37	37		32774	39993	933	11838	10924	32766	37588	1092	24951	24009
37	23	2015-03-10 14:46:53	Measure	141.159	7.3477	37	37		32774	42133	933	11604	10690	32766	39343	1092	25367	24402
37	24	2015-03-10 14:46:53	Measure	152.903	7.36494	37	37		32774	38099	933	10985	10072	32766	38088	1092	25487	24505
38	1	2015-03-10 14:47:06	Measure	149.607	7.44508	37	37		32758	38027	977	11186	10232	32758	36489	1155	26594	25588
38	2	2015-03-10 14:47:06	Measure	138.113	7.31209	37	37		32758	38468	977	11811	10856	32758	35948	1155	24789	23773
38	3	2015-03-10 14:47:06	Measure	131.755	7.324	37	37		32758	37156	977	12185	11235	32758	37365	1155	24957	23926
38	4	2015-03-10 14:47:06	Measure	134.972	7.32464	37	37		32758	38137	977	11995	11040	32758	35808	1155	25032	24000
38	5	2015-03-10 14:47:06	Measure	138.635	7.31368	37	37		32758	37378	977	11778	10826	32758	36152	1155	24935	23868
38	6	2015-03-10 14:47:06	Measure	136.41	7.34075	37	37		32758	37773	977	11904	10955	32758	35837	1155	25205	24189
38	7	2015-03-10 14:47:06	Measure	127.9	7.31579	37	37		32762	39342	822	12274	11478	32767	37689	1017	24751	23849
38	8	2015-03-10 14:47:06	Measure	132.897	7.32077	37	37		32762	40520	822	11963	11165	32767	40064	1017	24908	23955
38	9	2015-03-10 14:47:06	Measure	134.972	7.33728	37	37		32762	38556	822	11844	11040	32767	37939	1017	25199	24255
38	10	2015-03-10 14:47:06	Measure	150.687	7.38655	37	37		32762	41014	822	10984	10177	32767	38548	1017	25655	24709
38	11	2015-03-10 14:47:06	Measure	132.504	7.31143	37	37		32762	42072	822	11987	11189	32767	38075	1017	24708	23825
38	12	2015-03-10 14:47:06	Measure	137.663	7.33967	37	37		32762	40295	822	11683	10882	32767	37968	1017	25072	24185
38	13	2015-03-10 14:47:06	Measure	126.193	7.43618	37	37		32766	39967	945	12507	11589	32765	37139	1060	26496	25514
38	14	2015-03-10 14:47:06	Measure	133.275	7.33506	37	37		32766	41859	945	12062	11142	32765	36897	1060	25121	24188
38	15	2015-03-10 14:47:06	Measure	153.675	7.35191	37	37		32766	40086	945	10954	10028	32765	38296	1060	25301	24364
38	16	2015-03-10 14:47:06	Measure	135.207	7.2702	37	37		32766	39399	945	11950	11026	32765	45274	1060	24153	23185
38	17	2015-03-10 14:47:06	Measure	139.495	7.29918	37	37		32766	43379	945	11698	10777	32765	38365	1060	24606	23664
38	18	2015-03-10 14:47:06	Measure	139.178	7.32771	37	37		32766	39772	945	11715	10795	32765	36612	1060	24959	24035
38	19	2015-03-10 14:47:06	Measure	127.497	7.44434	37	37		32774	39009	933	12414	11504	32766	37220	1092	26562	25583
38	20	2015-03-10 14:47:06	Measure	133.045	7.34846	37	37		32774	39104	933	12067	11156	32766	39086	1092	25180	24219
38	21	2015-03-10 14:47:06	Measure	136.376	7.34351	37	37		32774	42283	933	11867	10957	32766	38387	1092	25281	24310
38	22	2015-03-10 14:47:06	Measure	136.632	7.32092	37	37		32774	39993	933	11856	10942	32766	37587	1092	24916	23979
38	23	2015-03-10 14:47:06	Measure	140.932	7.34506	37	37		32774	42133	933	11610	10696	32766	39341	1092	25324	24366
38	24	2015-03-10 14:47:06	Measure	152.844	7.36509	37	37		32774	38099	933	10982	10069	32766	38087	1092	25485	24507
39	1	2015-03-10 14:47:18	Measure	149.588	7.44147	37	37		32758	38027	977	11189	10235	32758	36488	1155	26538	25539
39	2	2015-03-10 14:47:18	Measure	137.444	7.30958	37	37		32758	38467	977	11850	10897	32758	35947	1155	24747	23739
39	3	2015-03-10 14:47:18	Measure	131.407	7.32098	37	37		32758	37155	977	12206	11259	32758	37363	1155	24905	23885
39	4	2015-03-10 14:47:18	Measure	134.16	7.32369	37	37		32758	38136	977	12044	11091	32758	35807	1155	25011	23987
39	5	2015-03-10 14:47:18	Measure	138.431	7.31118	37	37		32758	37379	977	11795	10840	32758	36151	1155	24894	23834
39	6	2015-03-10 14:47:18	Measure	135.838	7.34001	37	37		32758	37773	977	11940	10991	32758	35837	1155	25195	24179
39	7	2015-03-10 14:47:18	Measure	127.429	7.31218	37	37		32762	39341	822	12305	11511	32767	37688	1017	24697	23800
39	8	2015-03-10 14:47:18	Measure	132.267	7.3182	37	37		32762	40520	822	12004	11206	32767	40062	1017	24866	23920
39	9	2015-03-10 14:47:18	Measure	134.71	7.33391	37	37		32762	38555	822	11860	11058	32767	37938	1017	25149	24209
39	10	2015-03-10 14:47:18	Measure	150.826	7.38418	37	37		32762	41014	822	10979	10172	32767	38547	1017	25619	24677
39	11	2015-03-10 14:47:18	Measure	132.055	7.309	37	37		32762	42072	822	12017	11219	32767	38074	1017	24670	23792
39	12	2015-03-10 14:47:18	Measure	137.1	7.33695	37	37		32762	40294	822	11716	10917	32767	37967	1017	25031	24148
39	13	2015-03-10 14:47:18	Measure	125.504	7.43353	37	37		32766	39966	945	12553	11637	32765	37138	1060	26454	25478
39	14	2015-03-10 14:47:18	Measure	132.577	7.33389	37	37		32766	41859	945	12107	11187	32765	36896	1060	25099	24172
39	15	2015-03-10 14:47:18	Measure	153.511	7.34867	37	37		32766	40085	945	10963	10038	32765	38295	1060	25253	24320
39	16	2015-03-10 14:47:18	Measure	134.811	7.26658	37	37		32766	39399	945	11976	11052	32765	45274	1060	24104	23136
39	17	2015-03-10 14:47:18	Measure	139.2	7.29565	37	37		32766	43378	945	11716	10796	32765	38365	1060	24558	23616
39	18	2015-03-10 14:47:18	Measure	138.693	7.32529	37	37		32766	39771	945	11744	10825	32765	36612	1060	24926	24002
39	19	2015-03-10 14:47:18	Measure	127.197	7.44073	37	37		32774	39008	933	12434	11526	32766	37220	1092	26513	25534
39	20	2015-03-10 14:47:18	Measure	132.479	7.34448	37	37		32774	39104	933	12104	11193	32766	39083	1092	25114	24165
39	21	2015-03-10 14:47:18	Measure	135.669	7.33735	37	37		32774	42283	933	11911	11001	32766	38386	1092	25193	24226
39	22	2015-03-10 14:47:18	Measure	136.279	7.31879	37	37		32774	39993	933	11879	10965	32766	37586	1092	24882	23950
39	23	2015-03-10 14:47:18	Measure	140.526	7.34045	37	37		32774	42132	933	11633	10721	32766	39340	1092	25257	24303
39	24	2015-03-10 14:47:18	Measure	152.884	7.36281	37	37		32774	38098	933	10980	10069	32766	38087	1092	25454	24476
40	1	2015-03-10 14:47:30	Measure	149.423	7.44221	37	37		32758	38026	977	11198	10246	32758	36488	1155	26548	25549
40	2	2015-03-10 14:47:30	Measure	136.704	7.30678	37	37		32758	38467	977	11895	10943	32758	35947	1155	24709	23701
40	3	2015-03-10 14:47:30	Measure	130.43	7.31921	37	37		32758	37155	977	12270	11323	32758	37362	1155	24876	23861
40	4	2015-03-10 14:47:30	Measure	133.861	7.32259	37	37		32758	38136	977	12065	11112	32758	35806	1155	24988	23972
40	5	2015-03-10 14:47:30	Measure	137.77	7.30802	37	37		32758	37378	977	11833	10881	32758	36151	1155	24851	23791
40	6	2015-03-10 14:47:30	Measure	135.449	7.33692	37	37		32758	37773	977	11966	11017	32758	35836	1155	25145	24137
40	7	2015-03-10 14:47:30	Measure	127.17	7.30983	37	37		32762	39341	822	12325	11531	32767	37687	1017	24660	23768
40	8	2015-03-10 14:47:30	Measure	131.36	7.31563	37	37		32762	40520	822	12063	11265	32767	40061	1017	24828	23885
40	9	2015-03-10 14:47:30	Measure	134.11	7.33201	37	37		32762	38554	822	11897	11097	32767	37938	1017	25123	24183
40	10	2015-03-10 14:47:30	Measure	150.836	7.38219	37	37		32762	41013	822	10979	10174	32767	38546	1017	25588	24650
40	11	2015-03-10 14:47:30	Measure	131.36	7.30555	37	37		32762	42071	822	12062	11265	32767	38072	1017	24614	23745
40	12	2015-03-10 14:47:30	Measure	136.858	7.33452	37	37		32762	40294	822	11733	10934	32767	37966	1017	24993	24115
40	13	2015-03-10 14:47:30	Measure	125.252	7.43081	37	37		32766	39965	945	12571	11657	32765	37138	1060	26417	25441
40	14	2015-03-10 14:47:30	Measure	132.105	7.32985	37	37		32766	41858	945	12138	11219	32765	36896	1060	25044	24117
40	15	2015-03-10 14:47:30	Measure	153.622	7.34845	37	37		32766	40085	945	10960	10035	32765	38295	1060	25250	24317
40	16	2015-03-10 14:47:30	Measure	134.176	7.26599	37	37		32766	39398	945	12015	11093	32765	45272	1060	24092	23128
40	17	2015-03-10 14:47:30	Measure	138.812	7.29381	37	37		32766	43378	945	11741	10821	32765	38364	1060	24529	23591
40	18	2015-03-10 14:47:30	Measure	138.516	7.32403	37	37		32766	39771	945	11757	10838	32765	36611	1060	24903	23985
40	19	2015-03-10 14:47:30	Measure	126.741	7.43793	37	37		32774	39008	933	12467	11559	32766	37220	1092	26476	25496
40	20	2015-03-10 14:47:30	Measure	131.667	7.34115	37	37		32774	39104	933	12156	11246	32766	39084	1092	25074	24120
40	21	2015-03-10 14:47:30	Measure	135.247	7.33398	37	37		32774	42282	933	11937	11029	32766	38386	1092	25147	24180
40	22	2015-03-10 14:47:30	Measure	135.888	7.31497	37	37		32774	39992	933	11903	10991	32766	37585	1092	24826	23898
40	23	2015-03-10 14:47:30	Measure	140.132	7.33722	37	37		32774	42132	933	11658	10746	32766	39339	1092	25210	24259
40	24	2015-03-10 14:47:30	Measure	152.934	7.36134	37	37		32774	38098	933	10980	10069	32766	38086	1092	25429	24456
41	1	2015-03-10 14:47:42	Measure	149.667	7.44	37	37		32758	38026	977	11186	10234	32758	36487	1155	26511	25519
41	2	2015-03-10 14:47:42	Measure	136.356	7.30671	37	37		32758	38467	977	11916	10964	32758	35946	1155	24701	23700
41	3	2015-03-10 14:47:42	Measure	130.058	7.31596	37	37		32758	37155	977	12294	11347	32758	37363	1155	24838	23817
41	4	2015-03-10 14:47:42	Measure	133.309	7.3206	37	37		32758	38136	977	12099	11146	32758	35806	1155	24961	23945
41	5	2015-03-10 14:47:42	Measure	137.762	7.3045	37	37		32758	37378	977	11834	10882	32758	36151	1155	24803	23743
41	6	2015-03-10 14:47:42	Measure	134.703	7.33486	37	37		32758	37773	977	12011	11062	32758	35835	1155	25109	24109
41	7	2015-03-10 14:47:42	Measure	126.751	7.30725	37	37		32762	39342	822	12355	11559	32767	37686	1017	24620	23733
41	8	2015-03-10 14:47:42	Measure	130.84	7.31408	37	37		32762	40520	822	12096	11298	32767	40061	1017	24807	23864
41	9	2015-03-10 14:47:42	Measure	133.722	7.32849	37	37		32762	38554	822	11921	11121	32767	37938	1017	25075	24135
41	10	2015-03-10 14:47:42	Measure	151.104	7.37945	37	37		32762	41013	822	10966	10161	32767	38546	1017	25551	24613
41	11	2015-03-10 14:47:42	Measure	131.016	7.30312	37	37		32762	42070	822	12082	11287	32767	38071	1017	24577	23712
41	12	2015-03-10 14:47:42	Measure	136.458	7.33025	37	37		32762	40293	822	11756	10958	32767	37965	1017	24931	24057
41	13	2015-03-10 14:47:42	Measure	124.558	7.42853	37	37		32766	39965	945	12618	11704	32765	37137	1060	26380	25410
41	14	2015-03-10 14:47:42	Measure	131.839	7.32706	37	37		32766	41857	945	12153	11236	32765	36895	1060	25000	24079
41	15	2015-03-10 14:47:42	Measure	153.328	7.34661	37	37		32766	40085	945	10975	10050	32765	38294	1060	25220	24292
41	16	2015-03-10 14:47:42	Measure	133.738	7.26186	37	37		32766	39398	945	12042	11120	32765	45269	1060	24031	23072
41	17	2015-03-10 14:47:42	Measure	138.718	7.29014	37	37		32766	43377	945	11746	10827	32765	38364	1060	24479	23541
41	18	2015-03-10 14:47:42	Measure	137.953	7.32198	37	37		32766	39771	945	11790	10871	32765	36610	1060	24869	23957
41	19	2015-03-10 14:47:42	Measure	126.598	7.4369	37	37		32774	39008	933	12476	11569	32766	37219	1092	26456	25482
41	20	2015-03-10 14:47:42	Measure	131.193	7.34071	37	37		32774	39103	933	12184	11276	32766	39082	1092	25060	24114
41	21	2015-03-10 14:47:42	Measure	134.803	7.33119	37	37		32774	42281	933	11963	11056	32766	38384	1092	25100	24142
41	22	2015-03-10 14:47:42	Measure	135.307	7.31497	37	37		32774	39992	933	11938	11026	32766	37584	1092	24820	23898
41	23	2015-03-10 14:47:42	Measure	140.142	7.33517	37	37		32774	42130	933	11656	10746	32766	39337	1092	25174	24231
41	24	2015-03-10 14:47:42	Measure	152.702	7.36119	37	37		32774	38098	933	10992	10081	32766	38085	1092	25422	24454
42	1	2015-03-10 14:47:54	Measure	149.5	7.43786	37	37		32758	38026	977	11191	10239	32758	36487	1155	26482	25490
42	2	2015-03-10 14:47:54	Measure	135.389	7.30251	37	37		32758	38466	977	11967	11017	32758	35946	1155	24644	23643
42	3	2015-03-10 14:47:54	Measure	129.134	7.31272	37	37		32758	37155	977	12348	11401	32758	37362	1155	24789	23773
42	4	2015-03-10 14:47:54	Measure	132.698	7.31862	37	37		32758	38136	977	12132	11179	32758	35805	1155	24926	23918
42	5	2015-03-10 14:47:54	Measure	137.348	7.30112	37	37		32758	37377	977	11851	10902	32758	36151	1155	24758	23697
42	6	2015-03-10 14:47:54	Measure	134.166	7.33147	37	37		32758	37772	977	12036	11090	32758	35835	1155	25064	24063
42	7	2015-03-10 14:47:54	Measure	126.192	7.30335	37	37		32762	39341	822	12385	11591	32767	37686	1017	24568	23680
42	8	2015-03-10 14:47:54	Measure	130.067	7.311	37	37		32762	40519	822	12138	11342	32767	40061	1017	24765	23822
42	9	2015-03-10 14:47:54	Measure	133.338	7.326	37	37		32762	38553	822	11938	11140	32767	37938	1017	25041	24101
42	10	2015-03-10 14:47:54	Measure	150.994	7.3765	37	37		32762	41012	822	10967	10163	32767	38546	1017	25511	24573
42	11	2015-03-10 14:47:54	Measure	130.338	7.30158	37	37		32762	42070	822	12120	11325	32767	38071	1017	24556	23691
42	12	2015-03-10 14:47:54	Measure	136.252	7.32944	37	37		32762	40293	822	11764	10966	32767	37964	1017	24915	24046
42	13	2015-03-10 14:47:54	Measure	124.145	7.42522	37	37		32766	39965	945	12641	11727	32765	37137	1060	26335	25365
42	14	2015-03-10 14:47:54	Measure	131.107	7.32207	37	37		32766	41857	945	12194	11277	32765	36895	1060	24933	24011
42	15	2015-03-10 14:47:54	Measure	153.44	7.34433	37	37		32766	40084	945	10964	10041	32765	38294	1060	25189	24261
42	16	2015-03-10 14:47:54	Measure	133.124	7.25869	37	37		32766	39397	945	12073	11153	32765	45268	1060	23986	23029
42	17	2015-03-10 14:47:54	Measure	138.595	7.28676	37	37		32766	43376	945	11748	10830	32765	38362	1060	24425	23495
42	18	2015-03-10 14:47:54	Measure	137.382	7.31896	37	37		32766	39771	945	11819	10900	32765	36610	1060	24828	23916
42	19	2015-03-10 14:47:54	Measure	126.451	7.43307	37	37		32774	39008	933	12481	11574	32766	37218	1092	26398	25430
42	20	2015-03-10 14:47:54	Measure	130.706	7.33694	37	37		32774	39103	933	12210	11302	32766	39081	1092	25005	24063
42	21	2015-03-10 14:47:54	Measure	134.55	7.32628	37	37		32774	42281	933	11974	11067	32766	38384	1092	25034	24075
42	22	2015-03-10 14:47:54	Measure	134.901	7.31042	37	37		32774	39991	933	11956	11046	32766	37582	1092	24749	23836
42	23	2015-03-10 14:47:54	Measure	139.507	7.33158	37	37		32774	42130	933	11688	10778	32766	39334	1092	25114	24182
42	24	2015-03-10 14:47:54	Measure	152.874	7.35942	37	37		32774	38098	933	10980	10069	32766	38084	1092	25394	24430
43	1	2015-03-10 14:48:06	Measure	149.624	7.43668	37	37		32758	38026	977	11189	10237	32758	36486	1155	26459	25474
43	2	2015-03-10 14:48:06	Measure	135.137	7.29949	37	37		32758	38466	977	11987	11037	32758	35946	1155	24603	23602
43	3	2015-03-10 14:48:06	Measure	128.466	7.30992	37	37		32758	37154	977	12393	11449	32758	37361	1155	24745	23735
43	4	2015-03-10 14:48:06	Measure	132.211	7.31634	37	37		32758	38135	977	12164	11214	32758	35805	1155	24895	23887
43	5	2015-03-10 14:48:06	Measure	137.072	7.29825	37	37		32758	37378	977	11875	10923	32758	36150	1155	24712	23658
43	6	2015-03-10 14:48:06	Measure	133.753	7.32992	37	37		32758	37772	977	12066	11120	32758	35834	1155	25035	24042
43	7	2015-03-10 14:48:06	Measure	126.018	7.3018	37	37		32762	39340	822	12400	11608	32767	37685	1017	24542	23659
43	8	2015-03-10 14:48:06	Measure	129.993	7.30732	37	37		32762	40519	822	12148	11352	32767	40060	1017	24712	23772
43	9	2015-03-10 14:48:06	Measure	133.028	7.32424	37	37		32762	38554	822	11964	11164	32767	37937	1017	25012	24077
43	10	2015-03-10 14:48:06	Measure	150.842	7.37354	37	37		32762	41012	822	10979	10175	32767	38545	1017	25467	24533
43	11	2015-03-10 14:48:06	Measure	129.613	7.2993	37	37		32762	42069	822	12170	11376	32767	38070	1017	24520	23660
43	12	2015-03-10 14:48:06	Measure	135.998	7.32709	37	37		32762	40293	822	11783	10986	32767	37963	1017	24878	24014
43	13	2015-03-10 14:48:06	Measure	123.888	7.42184	37	37		32766	39964	945	12662	11750	32765	37136	1060	26283	25319
43	14	2015-03-10 14:48:06	Measure	131.111	7.32127	37	37		32766	41857	945	12199	11282	32765	36894	1060	24916	24000
43	15	2015-03-10 14:48:06	Measure	153.322	7.34455	37	37		32766	40083	945	10973	10051	32765	38293	1060	25188	24264
43	16	2015-03-10 14:48:06	Measure	132.799	7.25589	37	37		32766	39397	945	12098	11178	32765	45266	1060	23944	22991
43	17	2015-03-10 14:48:06	Measure	138.106	7.2833	37	37		32766	43377	945	11782	10863	32765	38362	1060	24378	23448
43	18	2015-03-10 14:48:06	Measure	137.209	7.31624	37	37		32766	39770	945	11832	10915	32765	36609	1060	24785	23879
43	19	2015-03-10 14:48:06	Measure	126.185	7.43123	37	37		32774	39007	933	12502	11597	32766	37218	1092	26373	25405
43	20	2015-03-10 14:48:06	Measure	130.12	7.33377	37	37		32774	39103	933	12252	11344	32766	39080	1092	24958	24020
43	21	2015-03-10 14:48:06	Measure	134.301	7.32195	37	37		32774	42280	933	11993	11087	32766	38383	1092	24971	24016
43	22	2015-03-10 14:48:06	Measure	134.418	7.3066	37	37		32774	39991	933	11990	11080	32766	37581	1092	24692	23784
43	23	2015-03-10 14:48:06	Measure	139.223	7.32521	37	37		32774	42130	933	11709	10799	32766	39334	1092	25027	24095
43	24	2015-03-10 14:48:06	Measure	153.019	7.35721	37	37		32774	38097	933	10975	10066	32766	38083	1092	25359	24400
44	1	2015-03-10 14:48:19	Measure	149.215	7.43558	37	37		32758	38025	977	11208	10258	32758	36486	1155	26444	25459
44	2	2015-03-10 14:48:19	Measure	134.251	7.29794	37	37		32758	38465	977	12038	11090	32758	35945	1155	24575	23581
44	3	2015-03-10 14:48:19	Measure	127.875	7.30771	37	37		32758	37154	977	12431	11487	32758	37360	1155	24710	23705
44	4	2015-03-10 14:48:19	Measure	131.74	7.31428	37	37		32758	38135	977	12193	11243	32758	35805	1155	24868	23859
44	5	2015-03-10 14:48:19	Measure	136.661	7.29399	37	37		32758	37377	977	11896	10947	32758	36150	1155	24654	23600
44	6	2015-03-10 14:48:19	Measure	133.374	7.32624	37	37		32758	37772	977	12089	11143	32758	35834	1155	24985	23992
44	7	2015-03-10 14:48:19	Measure	125.564	7.29812	37	37		32762	39340	822	12430	11638	32767	37684	1017	24487	23609
44	8	2015-03-10 14:48:19	Measure	129.297	7.30527	37	37		32762	40518	822	12190	11396	32767	40059	1017	24680	23744
44	9	2015-03-10 14:48:19	Measure	132.651	7.32153	37	37		32762	38553	822	11985	11187	32767	37936	1017	24971	24040
44	10	2015-03-10 14:48:19	Measure	151.079	7.37184	37	37		32762	41011	822	10966	10163	32767	38544	1017	25439	24510
44	11	2015-03-10 14:48:19	Measure	129.187	7.29518	37	37		32762	42068	822	12195	11403	32767	38069	1017	24460	23604
44	12	2015-03-10 14:48:19	Measure	135.71	7.32422	37	37		32762	40292	822	11799	11003	32767	37962	1017	24835	23975
44	13	2015-03-10 14:48:19	Measure	123.386	7.41765	37	37		32766	39964	945	12696	11784	32765	37136	1060	26226	25262
44	14	2015-03-10 14:48:19	Measure	130.566	7.31899	37	37		32766	41856	945	12232	11316	32765	36893	1060	24879	23969
44	15	2015-03-10 14:48:19	Measure	153.83	7.34176	37	37		32766	40083	945	10948	10026	32765	38291	1060	25141	24226
44	16	2015-03-10 14:48:19	Measure	132.406	7.25279	37	37		32766	39397	945	12122	11202	32765	45265	1060	23901	22949
44	17	2015-03-10 14:48:19	Measure	137.795	7.2811	37	37		32766	43375	945	11798	10881	32765	38361	1060	24344	23418
44	18	2015-03-10 14:48:19	Measure	136.49	7.31396	37	37		32766	39769	945	11872	10957	32765	36608	1060	24748	23848
44	19	2015-03-10 14:48:19	Measure	125.912	7.42858	37	37		32774	39007	933	12520	11615	32766	37217	1092	26331	25369
44	20	2015-03-10 14:48:19	Measure	129.644	7.33148	37	37		32774	39103	933	12282	11374	32766	39079	1092	24924	23989
44	21	2015-03-10 14:48:19	Measure	133.985	7.3185	37	37		32774	42280	933	12012	11106	32766	38382	1092	24920	23969
44	22	2015-03-10 14:48:19	Measure	134.251	7.30631	37	37		32774	39991	933	12000	11090	32766	37580	1092	24683	23780
44	23	2015-03-10 14:48:19	Measure	139.065	7.32272	37	37		32774	42129	933	11716	10808	32766	39333	1092	24990	24061
44	24	2015-03-10 14:48:19	Measure	152.696	7.3578	37	37		32774	38097	933	10991	10082	32766	38082	1092	25362	24408
45	1	2015-03-10 14:48:31	Measure	149.547	7.43418	37	37		32758	38026	977	11184	10232	32758	36485	1155	26418	25440
45	2	2015-03-10 14:48:31	Measure	133.811	7.2944	37	37		32758	38465	977	12054	11106	32758	35945	1155	24527	23533
45	3	2015-03-10 14:48:31	Measure	127.113	7.3038	37	37		32758	37154	977	12468	11525	32758	37360	1155	24657	23652
45	4	2015-03-10 14:48:31	Measure	131.194	7.31134	37	37		32758	38135	977	12216	11266	32758	35804	1155	24820	23819
45	5	2015-03-10 14:48:31	Measure	136.129	7.29142	37	37		32758	37377	977	11917	10968	32758	36150	1155	24619	23565
45	6	2015-03-10 14:48:31	Measure	132.772	7.32382	37	37		32758	37772	977	12115	11169	32758	35833	1155	24944	23959
45	7	2015-03-10 14:48:31	Measure	125.103	7.2951	37	37		32762	39339	822	12447	11657	32767	37684	1017	24446	23568
45	8	2015-03-10 14:48:31	Measure	128.604	7.30313	37	37		32762	40518	822	12223	11429	32767	40058	1017	24648	23715
45	9	2015-03-10 14:48:31	Measure	132.15	7.31757	37	37		32762	38553	822	12005	11207	32767	37936	1017	24917	23986
45	10	2015-03-10 14:48:31	Measure	150.726	7.36829	37	37		32762	41012	822	10976	10172	32767	38544	1017	25392	24462
45	11	2015-03-10 14:48:31	Measure	128.354	7.2932	37	37		32762	42069	822	12239	11445	32767	38069	1017	24433	23577
45	12	2015-03-10 14:48:31	Measure	135.046	7.32216	37	37		32762	40292	822	11828	11032	32767	37962	1017	24807	23947
45	13	2015-03-10 14:48:31	Measure	122.917	7.41537	37	37		32766	39964	945	12716	11804	32765	37135	1060	26190	25231
45	14	2015-03-10 14:48:31	Measure	129.962	7.31481	37	37		32766	41856	945	12259	11343	32765	36892	1060	24816	23912
45	15	2015-03-10 14:48:31	Measure	153.757	7.33963	37	37		32766	40083	945	10943	10021	32765	38290	1060	25108	24197
45	16	2015-03-10 14:48:31	Measure	131.874	7.24969	37	37		32766	39397	945	12144	11224	32765	45263	1060	23855	22907
45	17	2015-03-10 14:48:31	Measure	137.258	7.27743	37	37		32766	43375	945	11819	10902	32765	38360	1060	24290	23368
45	18	2015-03-10 14:48:31	Measure	136.112	7.31124	37	37		32766	39770	945	11886	10969	32765	36608	1060	24711	23811
45	19	2015-03-10 14:48:31	Measure	125.254	7.4257	37	37		32774	39006	933	12550	11647	32766	37216	1092	26287	25330
45	20	2015-03-10 14:48:31	Measure	128.887	7.32772	37	37		32774	39102	933	12317	11411	32766	39078	1092	24869	23938
45	21	2015-03-10 14:48:31	Measure	133.562	7.31263	37	37		32774	42280	933	12027	11121	32766	38381	1092	24836	23889
45	22	2015-03-10 14:48:31	Measure	133.265	7.30131	37	37		32774	39990	933	12047	11139	32766	37579	1092	24610	23712
45	23	2015-03-10 14:48:31	Measure	138.645	7.31744	37	37		32774	42129	933	11730	10822	32766	39332	1092	24915	23989
45	24	2015-03-10 14:48:31	Measure	152.784	7.35493	37	37		32774	38097	933	10978	10069	32766	38081	1092	25319	24369
46	1	2015-03-10 14:48:43	Measure	149.602	7.43293	37	37		32758	38025	977	11183	10233	32758	36484	1155	26394	25423
46	2	2015-03-10 14:48:43	Measure	133.224	7.29285	37	37		32758	38465	977	12094	11146	32758	35944	1155	24498	23512
46	3	2015-03-10 14:48:43	Measure	126.62	7.30144	37	37		32758	37153	977	12503	11562	32758	37359	1155	24620	23620
46	4	2015-03-10 14:48:43	Measure	130.819	7.30913	37	37		32758	38135	977	12244	11294	32758	35803	1155	24782	23789
46	5	2015-03-10 14:48:43	Measure	135.796	7.28833	37	37		32758	37377	977	11941	10992	32758	36149	1155	24570	23523
46	6	2015-03-10 14:48:43	Measure	132.454	7.32109	37	37		32758	37771	977	12137	11193	32758	35833	1155	24907	23922
46	7	2015-03-10 14:48:43	Measure	124.892	7.29002	37	37		32762	39339	822	12466	11676	32767	37683	1017	24373	23499
46	8	2015-03-10 14:48:43	Measure	128.148	7.29939	37	37		32762	40517	822	12255	11463	32767	40058	1017	24597	23664
46	9	2015-03-10 14:48:43	Measure	131.819	7.31611	37	37		32762	38553	822	12030	11232	32767	37936	1017	24897	23966
46	10	2015-03-10 14:48:43	Measure	151.078	7.36652	37	37		32762	41011	822	10961	10158	32767	38543	1017	25363	24438
46	11	2015-03-10 14:48:43	Measure	127.899	7.29004	37	37		32762	42069	822	12272	11479	32767	38067	1017	24381	23534
46	12	2015-03-10 14:48:43	Measure	134.853	7.31848	37	37		32762	40292	822	11844	11048	32767	37961	1017	24752	23897
46	13	2015-03-10 14:48:43	Measure	122.538	7.41191	37	37		32766	39963	945	12745	11835	32765	37135	1060	26143	25184
46	14	2015-03-10 14:48:43	Measure	129.545	7.31275	37	37		32766	41855	945	12288	11374	32765	36891	1060	24782	23884
46	15	2015-03-10 14:48:43	Measure	153.263	7.33955	37	37		32766	40083	945	10971	10049	32765	38289	1060	25102	24196
46	16	2015-03-10 14:48:43	Measure	131.398	7.24763	37	37		32766	39397	945	12178	11258	32765	45260	1060	23821	22879
46	17	2015-03-10 14:48:43	Measure	137.195	7.27507	37	37		32766	43375	945	11827	10910	32765	38360	1060	24258	23336
46	18	2015-03-10 14:48:43	Measure	135.915	7.30969	37	37		32766	39769	945	11900	10985	32765	36608	1060	24690	23790
46	19	2015-03-10 14:48:43	Measure	125.359	7.42195	37	37		32774	39006	933	12548	11645	32766	37217	1092	26242	25279
46	20	2015-03-10 14:48:43	Measure	128.695	7.32617	37	37		32774	39102	933	12334	11428	32766	39077	1092	24844	23917
46	21	2015-03-10 14:48:43	Measure	133.159	7.30823	37	37		32774	42280	933	12056	11150	32766	38380	1092	24771	23829
46	22	2015-03-10 14:48:43	Measure	133.175	7.29823	37	37		32774	39990	933	12057	11149	32766	37578	1092	24563	23670
46	23	2015-03-10 14:48:43	Measure	138.371	7.31254	37	37		32774	42128	933	11749	10842	32766	39332	1092	24848	23922
46	24	2015-03-10 14:48:43	Measure	152.859	7.35242	37	37		32774	38097	933	10978	10069	32766	38081	1092	25285	24335
47	1	2015-03-10 14:48:55	Measure	149.575	7.4302	37	37		32758	38026	977	11191	10239	32758	36484	1155	26358	25386
47	2	2015-03-10 14:48:55	Measure	132.772	7.28932	37	37		32758	38464	977	12125	11179	32758	35944	1155	24451	23464
47	3	2015-03-10 14:48:55	Measure	126.206	7.29746	37	37		32758	37154	977	12538	11595	32758	37359	1155	24567	23566
47	4	2015-03-10 14:48:55	Measure	130.636	7.30649	37	37		32758	38135	977	12261	11311	32758	35803	1155	24746	23753
47	5	2015-03-10 14:48:55	Measure	135.683	7.28429	37	37		32758	37377	977	11953	11004	32758	36149	1155	24515	23468
47	6	2015-03-10 14:48:55	Measure	132.217	7.31874	37	37		32758	37772	977	12159	11213	32758	35832	1155	24868	23890
47	7	2015-03-10 14:48:55	Measure	124.458	7.28899	37	37		32762	39339	822	12501	11711	32767	37682	1017	24354	23485
47	8	2015-03-10 14:48:55	Measure	127.509	7.29733	37	37		32762	40517	822	12302	11510	32767	40056	1017	24563	23636
47	9	2015-03-10 14:48:55	Measure	131.795	7.31252	37	37		32762	38553	822	12037	11239	32767	37935	1017	24843	23917
47	10	2015-03-10 14:48:55	Measure	150.931	7.36319	37	37		32762	41011	822	10973	10170	32767	38543	1017	25318	24393
47	11	2015-03-10 14:48:55	Measure	127.17	7.28828	37	37		32762	42069	822	12325	11532	32767	38067	1017	24357	23510
47	12	2015-03-10 14:48:55	Measure	134.558	7.31693	37	37		32762	40291	822	11865	11071	32767	37960	1017	24727	23876
47	13	2015-03-10 14:48:55	Measure	122.191	7.40838	37	37		32766	39963	945	12775	11865	32765	37134	1060	26089	25136
47	14	2015-03-10 14:48:55	Measure	129.256	7.30923	37	37		32766	41856	945	12314	11398	32765	36891	1060	24735	23836
47	15	2015-03-10 14:48:55	Measure	153.475	7.33639	37	37		32766	40083	945	10965	10043	32765	38289	1060	25059	24153
47	16	2015-03-10 14:48:55	Measure	131.053	7.2435	37	37		32766	39396	945	12203	11285	32765	45260	1060	23766	22823
47	17	2015-03-10 14:48:55	Measure	137.027	7.27022	37	37		32766	43375	945	11841	10925	32765	38358	1060	24183	23270
47	18	2015-03-10 14:48:55	Measure	135.464	7.30594	37	37		32766	39769	945	11932	11017	32765	36606	1060	24626	23739
47	19	2015-03-10 14:48:55	Measure	125.102	7.419	37	37		32774	39006	933	12571	11668	32766	37216	1092	26196	25239
47	20	2015-03-10 14:48:55	Measure	128.036	7.32151	37	37		32774	39102	933	12382	11476	32766	39076	1092	24778	23854
47	21	2015-03-10 14:48:55	Measure	132.641	7.30309	37	37		32774	42279	933	12091	11187	32766	38380	1092	24702	23759
47	22	2015-03-10 14:48:55	Measure	132.953	7.29669	37	37		32774	39990	933	12076	11168	32766	37578	1092	24543	23649
47	23	2015-03-10 14:48:55	Measure	138.183	7.31027	37	37		32774	42128	933	11765	10858	32766	39330	1092	24810	23891
47	24	2015-03-10 14:48:55	Measure	152.827	7.35088	37	37		32774	38096	933	10982	10075	32766	38080	1092	25259	24314
48	1	2015-03-10 14:49:07	Measure	149.625	7.42784	37	37		32758	38025	977	11189	10239	32758	36482	1155	26312	25354
48	2	2015-03-10 14:49:07	Measure	132.267	7.28637	37	37		32758	38465	977	12161	11213	32758	35942	1155	24396	23424
48	3	2015-03-10 14:49:07	Measure	125.755	7.29503	37	37		32758	37153	977	12568	11628	32758	37357	1155	24523	23533
48	4	2015-03-10 14:49:07	Measure	130.081	7.30443	37	37		32758	38135	977	12299	11349	32758	35803	1155	24718	23725
48	5	2015-03-10 14:49:07	Measure	135.631	7.28062	37	37		32758	37376	977	11956	11010	32758	36149	1155	24465	23418
48	6	2015-03-10 14:49:07	Measure	131.699	7.31587	37	37		32758	37771	977	12191	11248	32758	35832	1155	24829	23851
48	7	2015-03-10 14:49:07	Measure	124.076	7.28428	37	37		32762	39338	822	12528	11740	32767	37681	1017	24285	23421
48	8	2015-03-10 14:49:07	Measure	127.327	7.29571	37	37		32762	40516	822	12316	11525	32767	40056	1017	24541	23614
48	9	2015-03-10 14:49:07	Measure	131.425	7.309	37	37		32762	38552	822	12060	11265	32767	37935	1017	24795	23869
48	10	2015-03-10 14:49:07	Measure	150.98	7.36149	37	37		32762	41010	822	10971	10170	32767	38543	1017	25296	24370
48	11	2015-03-10 14:49:07	Measure	126.821	7.28636	37	37		32762	42068	822	12350	11558	32767	38067	1017	24332	23484
48	12	2015-03-10 14:49:07	Measure	134.441	7.31333	37	37		32762	40291	822	11875	11081	32767	37960	1017	24678	23827
48	13	2015-03-10 14:49:07	Measure	121.618	7.40301	37	37		32766	39963	945	12818	11908	32765	37134	1060	26016	25063
48	14	2015-03-10 14:49:07	Measure	128.834	7.30696	37	37		32766	41854	945	12341	11428	32765	36890	1060	24698	23805
48	15	2015-03-10 14:49:07	Measure	153.342	7.33389	37	37		32766	40082	945	10972	10052	32765	38288	1060	25021	24119
48	16	2015-03-10 14:49:07	Measure	130.606	7.24084	37	37		32766	39396	945	12234	11316	32765	45258	1060	23726	22787
48	17	2015-03-10 14:49:07	Measure	136.479	7.26618	37	37		32766	43375	945	11876	10960	32765	38358	1060	24129	23215
48	18	2015-03-10 14:49:07	Measure	134.741	7.30403	37	37		32766	39769	945	11978	11063	32765	36606	1060	24601	23713
48	19	2015-03-10 14:49:07	Measure	124.747	7.4165	37	37		32774	39006	933	12598	11695	32766	37215	1092	26156	25205
48	20	2015-03-10 14:49:07	Measure	127.59	7.31701	37	37		32774	39102	933	12414	11508	32766	39074	1092	24709	23793
48	21	2015-03-10 14:49:07	Measure	132.479	7.29921	37	37		32774	42279	933	12104	11200	32766	38379	1092	24645	23706
48	22	2015-03-10 14:49:07	Measure	132.61	7.2936	37	37		32774	39990	933	12100	11192	32766	37577	1092	24496	23607
48	23	2015-03-10 14:49:07	Measure	137.973	7.30484	37	37		32774	42128	933	11780	10873	32766	39329	1092	24732	23817
48	24	2015-03-10 14:49:07	Measure	152.857	7.35044	37	37		32774	38096	933	10983	10076	32766	38079	1092	25248	24308
49	1	2015-03-10 14:49:19	Measure	149.53	7.42689	37	37		32758	38025	977	11190	10240	32758	36482	1155	26299	25341
49	2	2015-03-10 14:49:19	Measure	131.689	7.28556	37	37		32758	38464	977	12189	11244	32758	35942	1155	24385	23413
49	3	2015-03-10 14:49:19	Measure	124.957	7.29105	37	37		32758	37153	977	12616	11676	32758	37358	1155	24475	23479
49	4	2015-03-10 14:49:19	Measure	129.499	7.30178	37	37		32758	38134	977	12329	11381	32758	35802	1155	24674	23689
49	5	2015-03-10 14:49:19	Measure	135.574	7.27636	37	37		32758	37376	977	11955	11009	32758	36148	1155	24400	23360
49	6	2015-03-10 14:49:19	Measure	131.189	7.31263	37	37		32758	37771	977	12218	11275	32758	35831	1155	24777	23807
49	7	2015-03-10 14:49:19	Measure	123.824	7.28215	37	37		32762	39338	822	12540	11752	32767	37680	1017	24252	23392
49	8	2015-03-10 14:49:19	Measure	126.777	7.29093	37	37		32762	40516	822	12347	11556	32767	40056	1017	24476	23549
49	9	2015-03-10 14:49:19	Measure	130.788	7.30636	37	37		32762	38551	822	12093	11300	32767	37935	1017	24759	23833
49	10	2015-03-10 14:49:19	Measure	150.728	7.36016	37	37		32762	41011	822	10982	10179	32767	38543	1017	25278	24352
49	11	2015-03-10 14:49:19	Measure	126.196	7.28129	37	37		32762	42068	822	12386	11594	32767	38065	1017	24254	23415
49	12	2015-03-10 14:49:19	Measure	134.166	7.30972	37	37		32762	40291	822	11887	11093	32767	37959	1017	24625	23778
49	13	2015-03-10 14:49:19	Measure	121.255	7.39956	37	37		32766	39963	945	12838	11928	32765	37133	1060	25964	25016
49	14	2015-03-10 14:49:19	Measure	128.541	7.30299	37	37		32766	41854	945	12355	11442	32765	36889	1060	24638	23751
49	15	2015-03-10 14:49:19	Measure	153.592	7.33382	37	37		32766	40082	945	10956	10036	32765	38288	1060	25020	24118
49	16	2015-03-10 14:49:19	Measure	129.895	7.23804	37	37		32766	39396	945	12274	11356	32765	45256	1060	23684	22749
49	17	2015-03-10 14:49:19	Measure	136.302	7.26486	37	37		32766	43374	945	11881	10966	32765	38357	1060	24107	23197
49	18	2015-03-10 14:49:19	Measure	134.566	7.29962	37	37		32766	39768	945	11982	11069	32765	36606	1060	24541	23653
49	19	2015-03-10 14:49:19	Measure	124.463	7.41252	37	37		32774	39006	933	12612	11709	32766	37214	1092	26097	25151
49	20	2015-03-10 14:49:19	Measure	126.869	7.31679	37	37		32774	39101	933	12454	11550	32766	39074	1092	24706	23790
49	21	2015-03-10 14:49:19	Measure	132.095	7.29459	37	37		32774	42278	933	12122	11219	32766	38378	1092	24578	23643
49	22	2015-03-10 14:49:19	Measure	132.079	7.29059	37	37		32774	39990	933	12128	11220	32766	37576	1092	24450	23566
49	23	2015-03-10 14:49:19	Measure	137.57	7.30279	37	37		32774	42128	933	11799	10892	32766	39327	1092	24697	23789
49	24	2015-03-10 14:49:19	Measure	152.964	7.34764	37	37		32774	38095	933	10972	10067	32766	38078	1092	25206	24270
50	1	2015-03-10 14:49:32	Measure	149.451	7.42423	37	37		32758	38025	977	11190	10240	32758	36481	1155	26256	25305
50	2	2015-03-10 14:49:32	Measure	131.206	7.28084	37	37		32758	38464	977	12214	11269	32758	35942	1155	24321	23349
50	3	2015-03-10 14:49:32	Measure	124.592	7.28906	37	37		32758	37153	977	12635	11695	32758	37357	1155	24443	23452
50	4	2015-03-10 14:49:32	Measure	128.602	7.2995	37	37		32758	38134	977	12381	11433	32758	35802	1155	24643	23658
50	5	2015-03-10 14:49:32	Measure	134.888	7.27335	37	37		32758	37377	977	11994	11045	32758	36148	1155	24360	23319
50	6	2015-03-10 14:49:32	Measure	130.708	7.30976	37	37		32758	37771	977	12243	11300	32758	35831	1155	24738	23768
50	7	2015-03-10 14:49:32	Measure	123.08	7.27832	37	37		32762	39338	822	12585	11797	32767	37680	1017	24200	23340
50	8	2015-03-10 14:49:32	Measure	125.858	7.2888	37	37		32762	40516	822	12402	11611	32767	40055	1017	24444	23520
50	9	2015-03-10 14:49:32	Measure	130.5	7.30453	37	37		32762	38552	822	12108	11313	32767	37935	1017	24735	23808
50	10	2015-03-10 14:49:32	Measure	150.964	7.35927	37	37		32762	41010	822	10964	10163	32767	38542	1017	25261	24340
50	11	2015-03-10 14:49:32	Measure	125.706	7.2807	37	37		32762	42068	822	12413	11621	32767	38065	1017	24246	23407
50	12	2015-03-10 14:49:32	Measure	133.721	7.30803	37	37		32762	40290	822	11907	11115	32767	37958	1017	24597	23755
50	13	2015-03-10 14:49:32	Measure	121.003	7.39647	37	37		32766	39962	945	12848	11940	32765	37133	1060	25922	24974
50	14	2015-03-10 14:49:32	Measure	127.884	7.29925	37	37		32766	41854	945	12392	11479	32765	36889	1060	24588	23700
50	15	2015-03-10 14:49:32	Measure	153.573	7.33073	37	37		32766	40081	945	10952	10033	32765	38287	1060	24974	24076
50	16	2015-03-10 14:49:32	Measure	129.942	7.23472	37	37		32766	39395	945	12264	11348	32765	45255	1060	23638	22704
50	17	2015-03-10 14:49:32	Measure	135.832	7.26133	37	37		32766	43373	945	11903	10989	32765	38357	1060	24059	23149
50	18	2015-03-10 14:49:32	Measure	134.22	7.29815	37	37		32766	39767	945	11996	11085	32765	36605	1060	24515	23633
50	19	2015-03-10 14:49:32	Measure	124.279	7.41038	37	37		32774	39006	933	12619	11716	32766	37214	1092	26068	25122
50	20	2015-03-10 14:49:32	Measure	126.467	7.31236	37	37		32774	39101	933	12475	11571	32766	39072	1092	24639	23730
50	21	2015-03-10 14:49:32	Measure	131.674	7.2907	37	37		32774	42278	933	12143	11240	32766	38377	1092	24521	23590
50	22	2015-03-10 14:49:32	Measure	131.836	7.2867	37	37		32774	39989	933	12137	11230	32766	37576	1092	24398	23513
50	23	2015-03-10 14:49:32	Measure	137.387	7.29854	37	37		32774	42127	933	11804	10898	32766	39326	1092	24636	23731
50	24	2015-03-10 14:49:32	Measure	152.824	7.34594	37	37		32774	38095	933	10975	10070	32766	38078	1092	25183	24247
51	1	2015-03-10 14:53:22	Measure	149.664	7.46394	37	37		32758	38031	989	11239	10264	32758	36499	1160	26925	25844
51	2	2015-03-10 14:53:22	Measure	148.833	7.32439	37	37		32758	38469	989	11277	10307	32758	35956	1160	25022	23940
51	3	2015-03-10 14:53:22	Measure	143.583	7.33749	37	37		32758	37157	989	11553	10587	32758	37371	1160	25177	24109
51	4	2015-03-10 14:53:22	Measure	143.182	7.33604	37	37		32758	38138	989	11579	10609	32758	35811	1160	25216	24155
51	5	2015-03-10 14:53:22	Measure	144.242	7.3283	37	37		32758	37380	989	11521	10551	32758	36151	1160	25131	24067
51	6	2015-03-10 14:53:22	Measure	144.095	7.35569	37	37		32758	37775	989	11526	10559	32758	35843	1160	25462	24392
51	7	2015-03-10 14:53:22	Measure	140.847	7.34361	37	37		32762	39348	834	11559	10739	32767	37700	1010	25176	24227
51	8	2015-03-10 14:53:22	Measure	143.82	7.3343	37	37		32762	40524	834	11391	10574	32767	40068	1010	25098	24139
51	9	2015-03-10 14:53:22	Measure	142.91	7.35069	37	37		32762	38555	834	11439	10624	32767	37938	1010	25370	24438
51	10	2015-03-10 14:53:22	Measure	151.943	7.37051	37	37		32762	41017	834	10971	10148	32767	38555	1010	25463	24492
51	11	2015-03-10 14:53:22	Measure	142.91	7.31554	37	37		32762	42078	834	11443	10624	32767	38089	1010	24822	23881
51	12	2015-03-10 14:53:22	Measure	143.729	7.35387	37	37		32762	40297	834	11395	10579	32767	37978	1010	25306	24378
51	13	2015-03-10 14:53:22	Measure	136.428	7.45279	37	37		32766	39973	965	11943	10994	32765	37142	1046	26725	25740
51	14	2015-03-10 14:53:22	Measure	143.309	7.34805	37	37		32766	41869	965	11556	10602	32765	36907	1046	25344	24365
51	15	2015-03-10 14:53:22	Measure	154.01	7.36573	37	37		32766	40091	965	10998	10045	32765	38316	1046	25566	24552
51	16	2015-03-10 14:53:22	Measure	143.4	7.28502	37	37		32766	39403	965	11549	10597	32765	45316	1046	24421	23386
51	17	2015-03-10 14:53:22	Measure	144.962	7.31424	37	37		32766	43386	965	11461	10512	32765	38376	1046	24845	23869
51	18	2015-03-10 14:53:22	Measure	147.02	7.3461	37	37		32766	39775	965	11348	10402	32765	36619	1046	25240	24285
51	19	2015-03-10 14:53:22	Measure	136.242	7.46518	37	37		32774	39010	909	11894	11005	32766	37223	1091	26861	25866
51	20	2015-03-10 14:53:22	Measure	142.223	7.37261	37	37		32774	39107	909	11555	10662	32766	39103	1091	25573	24546
51	21	2015-03-10 14:53:22	Measure	142.928	7.37168	37	37		32774	42286	909	11513	10623	32766	38400	1091	25722	24694
51	22	2015-03-10 14:53:22	Measure	142.729	7.34588	37	37		32774	39996	909	11529	10634	32766	37604	1091	25342	24319
51	23	2015-03-10 14:53:22	Measure	145.221	7.37817	37	37		32774	42140	909	11397	10498	32766	39372	1091	25894	24818
51	24	2015-03-10 14:53:22	Measure	151.191	7.39109	37	37		32774	38101	909	11079	10186	32766	38096	1091	25879	24860
52	1	2015-03-10 14:53:35	Measure	149.514	7.46298	37	37		32758	38030	989	11243	10271	32758	36496	1160	26891	25831
52	2	2015-03-10 14:53:35	Measure	146.778	7.32152	37	37		32758	38469	989	11384	10414	32758	35953	1160	24960	23901
52	3	2015-03-10 14:53:35	Measure	141.473	7.33439	37	37		32758	37157	989	11669	10703	32758	37368	1160	25119	24067
52	4	2015-03-10 14:53:35	Measure	141.885	7.33214	37	37		32758	38138	989	11650	10680	32758	35811	1160	25164	24102
52	5	2015-03-10 14:53:35	Measure	143.349	7.32602	37	37		32758	37380	989	11568	10599	32758	36151	1160	25100	24036
52	6	2015-03-10 14:53:35	Measure	142.804	7.35282	37	37		32758	37775	989	11595	10629	32758	35841	1160	25406	24353
52	7	2015-03-10 14:53:35	Measure	139.232	7.34391	37	37		32762	39347	834	11649	10830	32767	37697	1010	25165	24231
52	8	2015-03-10 14:53:35	Measure	141.831	7.33128	37	37		32762	40524	834	11500	10683	32767	40067	1010	25054	24098
52	9	2015-03-10 14:53:35	Measure	141.634	7.34754	37	37		32762	38556	834	11511	10694	32767	37939	1010	25332	24395
52	10	2015-03-10 14:53:35	Measure	152.147	7.36548	37	37		32762	41016	834	10958	10137	32767	38552	1010	25382	24424
52	11	2015-03-10 14:53:35	Measure	141.616	7.31532	37	37		32762	42076	834	11511	10695	32767	38082	1010	24786	23878
52	12	2015-03-10 14:53:35	Measure	142.533	7.35195	37	37		32762	40297	834	11460	10644	32767	37975	1010	25265	24352
52	13	2015-03-10 14:53:35	Measure	134.719	7.44941	37	37		32766	39973	965	12044	11095	32765	37141	1046	26673	25694
52	14	2015-03-10 14:53:35	Measure	141.081	7.34695	37	37		32766	41864	965	11673	10725	32765	36903	1046	25305	24350
52	15	2015-03-10 14:53:35	Measure	153.833	7.36463	37	37		32766	40090	965	11005	10053	32765	38307	1046	25510	24537
52	16	2015-03-10 14:53:35	Measure	141.76	7.28229	37	37		32766	39401	965	11635	10687	32765	45297	1046	24347	23349
52	17	2015-03-10 14:53:35	Measure	144.007	7.31057	37	37		32766	43384	965	11510	10563	32765	38370	1046	24768	23819
52	18	2015-03-10 14:53:35	Measure	145.448	7.34102	37	37		32766	39775	965	11431	10485	32765	36617	1046	25158	24216
52	19	2015-03-10 14:53:35	Measure	134.487	7.46584	37	37		32774	39011	909	11999	11109	32766	37224	1091	26876	25875
52	20	2015-03-10 14:53:35	Measure	140.302	7.37209	37	37		32774	39107	909	11662	10769	32766	39095	1091	25534	24539
52	21	2015-03-10 14:53:35	Measure	141.688	7.36728	37	37		32774	42287	909	11582	10691	32766	38396	1091	25644	24634
52	22	2015-03-10 14:53:35	Measure	141.634	7.34214	37	37		32774	39996	909	11589	10694	32766	37597	1091	25255	24268
52	23	2015-03-10 14:53:35	Measure	144.172	7.37341	37	37		32774	42138	909	11450	10554	32766	39357	1091	25770	24753
52	24	2015-03-10 14:53:35	Measure	151.314	7.38807	37	37		32774	38101	909	11072	10179	32766	38092	1091	25818	24819
53	1	2015-03-10 14:53:47	Measure	149.38	7.4604	37	37		32758	38029	989	11242	10272	32758	36493	1160	26834	25796
53	2	2015-03-10 14:53:47	Measure	145.185	7.31953	37	37		32758	38469	989	11462	10493	32758	35951	1160	24917	23874
53	3	2015-03-10 14:53:47	Measure	139.836	7.33078	37	37		32758	37156	989	11752	10789	32758	37367	1160	25064	24018
53	4	2015-03-10 14:53:47	Measure	140.417	7.32972	37	37		32758	38139	989	11728	10756	32758	35810	1160	25122	24069
53	5	2015-03-10 14:53:47	Measure	142.455	7.3222	37	37		32758	37380	989	11611	10642	32758	36152	1160	25056	23984
53	6	2015-03-10 14:53:47	Measure	141.395	7.35031	37	37		32758	37775	989	11667	10701	32758	35839	1160	25356	24319
53	7	2015-03-10 14:53:47	Measure	137.612	7.34037	37	37		32762	39345	834	11732	10917	32767	37695	1010	25107	24183
53	8	2015-03-10 14:53:47	Measure	140.258	7.32724	37	37		32762	40523	834	11580	10765	32767	40066	1010	24995	24043
53	9	2015-03-10 14:53:47	Measure	140.205	7.34417	37	37		32762	38555	834	11583	10768	32767	37938	1010	25281	24349
53	10	2015-03-10 14:53:47	Measure	152.172	7.36681	37	37		32762	41015	834	10950	10130	32767	38551	1010	25395	24442
53	11	2015-03-10 14:53:47	Measure	140.241	7.31187	37	37		32762	42075	834	11581	10766	32767	38079	1010	24725	23831
53	12	2015-03-10 14:53:47	Measure	141.467	7.3482	37	37		32762	40296	834	11512	10697	32767	37972	1010	25200	24301
53	13	2015-03-10 14:53:47	Measure	132.926	7.44632	37	37		32766	39971	965	12142	11197	32765	37140	1046	26625	25652
53	14	2015-03-10 14:53:47	Measure	139.941	7.34379	37	37		32766	41863	965	11729	10783	32765	36901	1046	25250	24307
53	15	2015-03-10 14:53:47	Measure	153.74	7.36433	37	37		32766	40089	965	11002	10052	32765	38304	1046	25492	24533
53	16	2015-03-10 14:53:47	Measure	140.347	7.27919	37	37		32766	39401	965	11708	10760	32765	45289	1046	24289	23307
53	17	2015-03-10 14:53:47	Measure	143.29	7.30755	37	37		32766	43382	965	11541	10596	32765	38368	1046	24719	23778
53	18	2015-03-10 14:53:47	Measure	144.371	7.33801	37	37		32766	39775	965	11483	10537	32765	36615	1046	25104	24175
53	19	2015-03-10 14:53:47	Measure	133.285	7.46415	37	37		32774	39011	909	12065	11175	32766	37223	1091	26847	25852
53	20	2015-03-10 14:53:47	Measure	138.874	7.36485	37	37		32774	39107	909	11737	10844	32766	39092	1091	25424	24441
53	21	2015-03-10 14:53:47	Measure	140.736	7.36317	37	37		32774	42286	909	11628	10738	32766	38393	1091	25574	24578
53	22	2015-03-10 14:53:47	Measure	140.559	7.33788	37	37		32774	39996	909	11643	10748	32766	37594	1091	25182	24210
53	23	2015-03-10 14:53:47	Measure	143.655	7.36799	37	37		32774	42137	909	11471	10576	32766	39352	1091	25677	24679
53	24	2015-03-10 14:53:47	Measure	151.517	7.38534	37	37		32774	38100	909	11054	10163	32766	38090	1091	25772	24782
54	1	2015-03-10 14:53:59	Measure	149.424	7.45989	37	37		32758	38028	989	11237	10269	32758	36491	1160	26813	25789
54	2	2015-03-10 14:53:59	Measure	143.786	7.31599	37	37		32758	38468	989	11535	10568	32758	35949	1160	24854	23826
54	3	2015-03-10 14:53:59	Measure	138.807	7.32842	37	37		32758	37156	989	11810	10847	32758	37365	1160	25022	23986
54	4	2015-03-10 14:53:59	Measure	139.26	7.32781	37	37		32758	38137	989	11789	10821	32758	35809	1160	25088	24043
54	5	2015-03-10 14:53:59	Measure	141.9	7.31772	37	37		32758	37379	989	11639	10672	32758	36151	1160	24988	23923
54	6	2015-03-10 14:53:59	Measure	140.208	7.34811	37	37		32758	37775	989	11733	10767	32758	35838	1160	25318	24289
54	7	2015-03-10 14:53:59	Measure	136.624	7.33824	37	37		32762	39344	834	11787	10974	32767	37693	1010	25068	24154
54	8	2015-03-10 14:53:59	Measure	138.824	7.32423	37	37		32762	40522	834	11659	10846	32767	40065	1010	24951	24002
54	9	2015-03-10 14:53:59	Measure	139.575	7.34234	37	37		32762	38555	834	11617	10803	32767	37939	1010	25261	24324
54	10	2015-03-10 14:53:59	Measure	152.297	7.36733	37	37		32762	41014	834	10942	10123	32767	38549	1010	25394	24449
54	11	2015-03-10 14:53:59	Measure	139.382	7.30775	37	37		32762	42074	834	11627	10814	32767	38077	1010	24660	23775
54	12	2015-03-10 14:53:59	Measure	140.633	7.34423	37	37		32762	40295	834	11556	10743	32767	37969	1010	25132	24247
54	13	2015-03-10 14:53:59	Measure	131.663	7.44154	37	37		32766	39970	965	12217	11274	32765	37140	1046	26561	25587
54	14	2015-03-10 14:53:59	Measure	138.442	7.33932	37	37		32766	41861	965	11811	10868	32765	36899	1046	25177	24246
54	15	2015-03-10 14:53:59	Measure	153.684	7.36139	37	37		32766	40087	965	11001	10054	32765	38301	1046	25438	24493
54	16	2015-03-10 14:53:59	Measure	139.593	7.27462	37	37		32766	39400	965	11748	10802	32765	45281	1046	24212	23245
54	17	2015-03-10 14:53:59	Measure	142.567	7.30329	37	37		32766	43380	965	11578	10635	32765	38365	1046	24648	23720
54	18	2015-03-10 14:53:59	Measure	143.439	7.33602	37	37		32766	39774	965	11531	10587	32765	36613	1046	25064	24148
54	19	2015-03-10 14:53:59	Measure	132.39	7.46208	37	37		32774	39010	909	12117	11229	32766	37223	1091	26819	25824
54	20	2015-03-10 14:53:59	Measure	137.597	7.36109	37	37		32774	39106	909	11808	10917	32766	39088	1091	25357	24390
54	21	2015-03-10 14:53:59	Measure	140.085	7.35929	37	37		32774	42285	909	11663	10774	32766	38390	1091	25508	24525
54	22	2015-03-10 14:53:59	Measure	139.891	7.3359	37	37		32774	39995	909	11678	10785	32766	37590	1091	25134	24183
54	23	2015-03-10 14:53:59	Measure	143.166	7.36359	37	37		32774	42135	909	11494	10602	32766	39345	1091	25590	24619
54	24	2015-03-10 14:53:59	Measure	151.403	7.38682	37	37		32774	38100	909	11059	10168	32766	38087	1091	25777	24802
55	1	2015-03-10 14:54:11	Measure	149.412	7.45981	37	37		32758	38028	989	11234	10266	32758	36490	1160	26805	25788
55	2	2015-03-10 14:54:11	Measure	142.842	7.31467	37	37		32758	38468	989	11583	10616	32758	35948	1160	24828	23808
55	3	2015-03-10 14:54:11	Measure	137.476	7.32392	37	37		32758	37156	989	11882	10920	32758	37365	1160	24961	23925
55	4	2015-03-10 14:54:11	Measure	138.685	7.32626	37	37		32758	38137	989	11818	10850	32758	35808	1160	25059	24022
55	5	2015-03-10 14:54:11	Measure	141.311	7.31434	37	37		32758	37379	989	11668	10701	32758	36151	1160	24942	23877
55	6	2015-03-10 14:54:11	Measure	139.47	7.3442	37	37		32758	37774	989	11769	10805	32758	35836	1160	25249	24236
55	7	2015-03-10 14:54:11	Measure	135.776	7.33471	37	37		32762	39343	834	11831	11020	32767	37690	1010	25005	24106
55	8	2015-03-10 14:54:11	Measure	137.923	7.32107	37	37		32762	40521	834	11706	10894	32767	40064	1010	24905	23959
55	9	2015-03-10 14:54:11	Measure	138.772	7.33882	37	37		32762	38555	834	11659	10845	32767	37937	1010	25204	24276
55	10	2015-03-10 14:54:11	Measure	152.388	7.36615	37	37		32762	41014	834	10934	10115	32767	38548	1010	25373	24433
55	11	2015-03-10 14:54:11	Measure	138.338	7.30614	37	37		32762	42073	834	11682	10870	32767	38074	1010	24624	23753
55	12	2015-03-10 14:54:11	Measure	140.103	7.34187	37	37		32762	40295	834	11582	10769	32767	37967	1010	25090	24215
55	13	2015-03-10 14:54:11	Measure	131.064	7.43831	37	37		32766	39969	965	12249	11307	32765	37139	1046	26511	25543
55	14	2015-03-10 14:54:11	Measure	137.682	7.33609	37	37		32766	41860	965	11850	10908	32765	36898	1046	25127	24202
55	15	2015-03-10 14:54:11	Measure	153.514	7.36088	37	37		32766	40086	965	11005	10059	32765	38298	1046	25418	24486
55	16	2015-03-10 14:54:11	Measure	138.633	7.27167	37	37		32766	39399	965	11797	10853	32765	45277	1046	24165	23205
55	17	2015-03-10 14:54:11	Measure	142.082	7.30072	37	37		32766	43379	965	11599	10658	32765	38363	1046	24604	23685
55	18	2015-03-10 14:54:11	Measure	142.842	7.33257	37	37		32766	39773	965	11558	10616	32765	36611	1046	25004	24101
55	19	2015-03-10 14:54:11	Measure	131.448	7.45951	37	37		32774	39009	909	12169	11283	32766	37222	1091	26778	25789
55	20	2015-03-10 14:54:11	Measure	136.878	7.35917	37	37		32774	39105	909	11844	10955	32766	39086	1091	25323	24364
55	21	2015-03-10 14:54:11	Measure	139.611	7.35511	37	37		32774	42284	909	11684	10797	32766	38389	1091	25446	24468
55	22	2015-03-10 14:54:11	Measure	139.383	7.33362	37	37		32774	39994	909	11702	10810	32766	37589	1091	25098	24152
55	23	2015-03-10 14:54:11	Measure	142.588	7.36081	37	37		32774	42134	909	11521	10630	32766	39342	1091	25540	24581
55	24	2015-03-10 14:54:11	Measure	151.492	7.38358	37	37		32774	38099	909	11049	10160	32766	38086	1091	25729	24758
56	1	2015-03-10 14:54:24	Measure	149.582	7.45856	37	37		32758	38027	989	11222	10256	32758	36488	1160	26774	25771
56	2	2015-03-10 14:54:24	Measure	141.931	7.31164	37	37		32758	38467	989	11630	10665	32758	35947	1160	24780	23767
56	3	2015-03-10 14:54:24	Measure	136.207	7.32208	37	37		32758	37155	989	11953	10993	32758	37363	1160	24925	23900
56	4	2015-03-10 14:54:24	Measure	137.623	7.32339	37	37		32758	38137	989	11877	10910	32758	35807	1160	25012	23983
56	5	2015-03-10 14:54:24	Measure	140.627	7.30971	37	37		32758	37378	989	11702	10738	32758	36151	1160	24879	23814
56	6	2015-03-10 14:54:24	Measure	138.956	7.34016	37	37		32758	37773	989	11794	10833	32758	35836	1160	25194	24181
56	7	2015-03-10 14:54:24	Measure	134.796	7.33014	37	37		32762	39342	834	11886	11077	32767	37689	1010	24938	24044
56	8	2015-03-10 14:54:24	Measure	137.229	7.31629	37	37		32762	40520	834	11743	10933	32767	40062	1010	24833	23894
56	9	2015-03-10 14:54:24	Measure	138.037	7.33501	37	37		32762	38554	834	11698	10886	32767	37937	1010	25152	24224
56	10	2015-03-10 14:54:24	Measure	152.243	7.36556	37	37		32762	41013	834	10938	10121	32767	38547	1010	25361	24425
56	11	2015-03-10 14:54:24	Measure	137.331	7.30209	37	37		32762	42071	834	11736	10927	32767	38073	1010	24565	23698
56	12	2015-03-10 14:54:24	Measure	139.621	7.3365	37	37		32762	40294	834	11606	10795	32767	37966	1010	25013	24142
56	13	2015-03-10 14:54:24	Measure	130.131	7.43441	37	37		32766	39967	965	12302	11364	32765	37138	1046	26452	25490
56	14	2015-03-10 14:54:24	Measure	136.904	7.33125	37	37		32766	41859	965	11893	10952	32765	36896	1046	25049	24136
56	15	2015-03-10 14:54:24	Measure	153.63	7.36066	37	37		32766	40085	965	10996	10052	32765	38295	1046	25401	24483
56	16	2015-03-10 14:54:24	Measure	137.916	7.26732	37	37		32766	39398	965	11835	10893	32765	45271	1046	24094	23146
56	17	2015-03-10 14:54:24	Measure	141.375	7.2958	37	37		32766	43378	965	11636	10696	32765	38362	1046	24533	23618
56	18	2015-03-10 14:54:24	Measure	142.183	7.32977	37	37		32766	39772	965	11592	10651	32765	36610	1046	24960	24063
56	19	2015-03-10 14:54:24	Measure	130.799	7.4573	37	37		32774	39009	909	12208	11322	32766	37220	1091	26736	25759
56	20	2015-03-10 14:54:24	Measure	135.92	7.35622	37	37		32774	39105	909	11899	11010	32766	39085	1091	25279	24324
56	21	2015-03-10 14:54:24	Measure	138.869	7.35048	37	37		32774	42282	909	11723	10838	32766	38387	1091	25375	24405
56	22	2015-03-10 14:54:24	Measure	138.469	7.33164	37	37		32774	39993	909	11751	10861	32766	37585	1091	25050	24125
56	23	2015-03-10 14:54:24	Measure	142.093	7.35532	37	37		32774	42133	909	11546	10656	32766	39342	1091	25466	24506
56	24	2015-03-10 14:54:24	Measure	151.348	7.38505	37	37		32774	38099	909	11055	10166	32766	38085	1091	25744	24778
57	1	2015-03-10 14:54:36	Measure	149.257	7.45687	37	37		32758	38026	989	11238	10274	32758	36488	1160	26751	25748
57	2	2015-03-10 14:54:36	Measure	140.954	7.30848	37	37		32758	38466	989	11684	10721	32758	35946	1160	24729	23724
57	3	2015-03-10 14:54:36	Measure	135.272	7.31707	37	37		32758	37155	989	12009	11050	32758	37362	1160	24852	23832
57	4	2015-03-10 14:54:36	Measure	136.792	7.32119	37	37		32758	38135	989	11923	10960	32758	35806	1160	24974	23953
57	5	2015-03-10 14:54:36	Measure	140.227	7.30574	37	37		32758	37378	989	11726	10762	32758	36151	1160	24825	23760
57	6	2015-03-10 14:54:36	Measure	138.096	7.33802	37	37		32758	37773	989	11845	10884	32758	35835	1160	25157	24152
57	7	2015-03-10 14:54:36	Measure	134.14	7.3269	37	37		32762	39341	834	11925	11118	32767	37687	1010	24884	24000
57	8	2015-03-10 14:54:36	Measure	136.368	7.31372	37	37		32762	40520	834	11795	10985	32767	40061	1010	24795	23859
57	9	2015-03-10 14:54:36	Measure	137.254	7.33179	37	37		32762	38554	834	11745	10933	32767	37937	1010	25108	24180
57	10	2015-03-10 14:54:36	Measure	152.068	7.36341	37	37		32762	41011	834	10946	10131	32767	38546	1010	25328	24396
57	11	2015-03-10 14:54:36	Measure	136.402	7.29702	37	37		32762	42070	834	11791	10983	32767	38072	1010	24492	23629
57	12	2015-03-10 14:54:36	Measure	138.876	7.33363	37	37		32762	40293	834	11649	10839	32767	37964	1010	24965	24103
57	13	2015-03-10 14:54:36	Measure	129.336	7.42831	37	37		32766	39966	965	12352	11416	32765	37137	1046	26363	25407
57	14	2015-03-10 14:54:36	Measure	136.232	7.32743	37	37		32766	41858	965	11932	10993	32765	36895	1046	24991	24084
57	15	2015-03-10 14:54:36	Measure	153.959	7.35764	37	37		32766	40084	965	10980	10037	32765	38293	1046	25351	24442
57	16	2015-03-10 14:54:36	Measure	137.391	7.2626	37	37		32766	39397	965	11865	10925	32765	45268	1046	24025	23082
57	17	2015-03-10 14:54:36	Measure	141.311	7.29007	37	37		32766	43377	965	11640	10701	32765	38361	1046	24451	23540
57	18	2015-03-10 14:54:36	Measure	141.723	7.32551	37	37		32766	39771	965	11617	10678	32765	36609	1046	24896	24005
57	19	2015-03-10 14:54:36	Measure	130.156	7.45472	37	37		32774	39009	909	12250	11364	32766	37219	1091	26696	25724
57	20	2015-03-10 14:54:36	Measure	135.004	7.35009	37	37		32774	39104	909	11953	11066	32766	39082	1091	25185	24241
57	21	2015-03-10 14:54:36	Measure	138.581	7.34396	37	37		32774	42282	909	11741	10856	32766	38385	1091	25277	24316
57	22	2015-03-10 14:54:36	Measure	137.975	7.32635	37	37		32774	39992	909	11779	10891	32766	37583	1091	24968	24053
57	23	2015-03-10 14:54:36	Measure	141.436	7.34799	37	37		32774	42132	909	11582	10694	32766	39338	1091	25351	24406
57	24	2015-03-10 14:54:36	Measure	151.531	7.38424	37	37		32774	38098	909	11045	10158	32766	38083	1091	25723	24767
58	1	2015-03-10 14:54:48	Measure	149.664	7.45642	37	37		32758	38025	989	11212	10250	32758	36486	1160	26730	25742
58	2	2015-03-10 14:54:48	Measure	139.868	7.30457	37	37		32758	38465	989	11740	10779	32758	35945	1160	24669	23671
58	3	2015-03-10 14:54:48	Measure	134.528	7.3125	37	37		32758	37154	989	12048	11091	32758	37361	1160	24785	23770
58	4	2015-03-10 14:54:48	Measure	136.274	7.31817	37	37		32758	38136	989	11952	10987	32758	35805	1160	24925	23912
58	5	2015-03-10 14:54:48	Measure	139.85	7.30192	37	37		32758	37378	989	11744	10780	32758	36150	1160	24766	23708
58	6	2015-03-10 14:54:48	Measure	137.657	7.33353	37	37		32758	37772	989	11865	10906	32758	35834	1160	25088	24091
58	7	2015-03-10 14:54:48	Measure	133.404	7.32028	37	37		32762	39341	834	11966	11159	32767	37686	1010	24789	23910
58	8	2015-03-10 14:54:48	Measure	134.995	7.30931	37	37		32762	40519	834	11871	11063	32767	40060	1010	24732	23799
58	9	2015-03-10 14:54:48	Measure	136.546	7.32732	37	37		32762	38553	834	11781	10971	32767	37937	1010	25047	24119
58	10	2015-03-10 14:54:48	Measure	151.809	7.36304	37	37		32762	41011	834	10956	10141	32767	38545	1010	25318	24391
58	11	2015-03-10 14:54:48	Measure	135.835	7.29599	37	37		32762	42070	834	11821	11013	32767	38070	1010	24469	23615
58	12	2015-03-10 14:54:48	Measure	138.14	7.33091	37	37		32762	40293	834	11688	10878	32767	37963	1010	24923	24066
58	13	2015-03-10 14:54:48	Measure	128.635	7.42382	37	37		32766	39966	965	12393	11457	32765	37136	1046	26296	25346
58	14	2015-03-10 14:54:48	Measure	135.481	7.32325	37	37		32766	41857	965	11972	11034	32765	36894	1046	24929	24027
58	15	2015-03-10 14:54:48	Measure	153.677	7.35779	37	37		32766	40084	965	10991	10048	32765	38292	1046	25348	24444
58	16	2015-03-10 14:54:48	Measure	136.852	7.26024	37	37		32766	39397	965	11893	10953	32765	45265	1046	23987	23050
58	17	2015-03-10 14:54:48	Measure	140.859	7.2872	37	37		32766	43377	965	11662	10723	32765	38360	1046	24408	23501
58	18	2015-03-10 14:54:48	Measure	140.628	7.32212	37	37		32766	39771	965	11675	10736	32765	36608	1046	24844	23959
58	19	2015-03-10 14:54:48	Measure	129.875	7.45008	37	37		32774	39008	909	12262	11378	32766	37219	1091	26633	25661
58	20	2015-03-10 14:54:48	Measure	134.644	7.34603	37	37		32774	39103	909	11969	11084	32766	39080	1091	25122	24186
58	21	2015-03-10 14:54:48	Measure	137.76	7.3386	37	37		32774	42282	909	11785	10900	32766	38383	1091	25195	24243
58	22	2015-03-10 14:54:48	Measure	137.657	7.31967	37	37		32774	39992	909	11794	10906	32766	37582	1091	24873	23962
58	23	2015-03-10 14:54:48	Measure	141.323	7.34191	37	37		32774	42131	909	11584	10697	32766	39334	1091	25253	24323
58	24	2015-03-10 14:54:48	Measure	151.65	7.38144	37	37		32774	38098	909	11036	10149	32766	38082	1091	25680	24729
59	1	2015-03-10 14:55:00	Measure	149.641	7.45539	37	37		32758	38025	989	11216	10254	32758	36485	1160	26709	25728
59	2	2015-03-10 14:55:00	Measure	139.483	7.2989	37	37		32758	38465	989	11765	10804	32758	35944	1160	24585	23594
59	3	2015-03-10 14:55:00	Measure	133.656	7.30852	37	37		32758	37154	989	12103	11147	32758	37360	1160	24726	23716
59	4	2015-03-10 14:55:00	Measure	135.536	7.31369	37	37		32758	38135	989	11997	11034	32758	35805	1160	24865	23851
59	5	2015-03-10 14:55:00	Measure	139.325	7.29517	37	37		32758	37377	989	11774	10813	32758	36150	1160	24675	23616
59	6	2015-03-10 14:55:00	Measure	136.89	7.32911	37	37		32758	37772	989	11913	10954	32758	35834	1160	25029	24031
59	7	2015-03-10 14:55:00	Measure	132.82	7.31468	37	37		32762	39340	834	12003	11198	32767	37684	1010	24704	23834
59	8	2015-03-10 14:55:00	Measure	134.682	7.30468	37	37		32762	40518	834	11892	11085	32767	40058	1010	24662	23736
59	9	2015-03-10 14:55:00	Measure	136.21	7.3238	37	37		32762	38553	834	11804	10994	32767	37936	1010	24994	24071
59	10	2015-03-10 14:55:00	Measure	151.685	7.36164	37	37		32762	41011	834	10965	10150	32767	38544	1010	25295	24372
59	11	2015-03-10 14:55:00	Measure	135.2	7.29298	37	37		32762	42069	834	11860	11054	32767	38069	1010	24423	23574
59	12	2015-03-10 14:55:00	Measure	138.022	7.32775	37	37		32762	40292	834	11696	10888	32767	37962	1010	24875	24023
59	13	2015-03-10 14:55:00	Measure	127.867	7.41993	37	37		32766	39965	965	12444	11510	32765	37135	1046	26237	25293
59	14	2015-03-10 14:55:00	Measure	134.916	7.31877	37	37		32766	41857	965	12009	11071	32765	36892	1046	24856	23966
59	15	2015-03-10 14:55:00	Measure	153.711	7.35698	37	37		32766	40084	965	10992	10049	32765	38292	1046	25337	24433
59	16	2015-03-10 14:55:00	Measure	136.024	7.25338	37	37		32766	39396	965	11943	11005	32765	45265	1046	23895	22957
59	17	2015-03-10 14:55:00	Measure	140.541	7.28103	37	37		32766	43376	965	11682	10744	32765	38359	1046	24320	23417
59	18	2015-03-10 14:55:00	Measure	140.24	7.31793	37	37		32766	39770	965	11698	10761	32765	36608	1046	24787	23902
59	19	2015-03-10 14:55:00	Measure	129.127	7.44713	37	37		32774	39007	909	12311	11429	32766	37217	1091	26581	25621
59	20	2015-03-10 14:55:00	Measure	133.656	7.34064	37	37		32774	39103	909	12032	11147	32766	39078	1091	25042	24113
59	21	2015-03-10 14:55:00	Measure	137.712	7.3306	37	37		32774	42281	909	11789	10906	32766	38382	1091	25083	24134
59	22	2015-03-10 14:55:00	Measure	137.197	7.31776	37	37		32774	39992	909	11824	10936	32766	37581	1091	24842	23936
59	23	2015-03-10 14:55:00	Measure	140.789	7.3362	37	37		32774	42130	909	11616	10730	32766	39334	1091	25176	24245
59	24	2015-03-10 14:55:00	Measure	151.765	7.38122	37	37		32774	38097	909	11031	10146	32766	38081	1091	25673	24726
60	1	2015-03-10 14:55:12	Measure	149.439	7.45414	37	37		32758	38025	989	11232	10270	32758	36484	1160	26685	25711
60	2	2015-03-10 14:55:12	Measure	138.894	7.29676	37	37		32758	38465	989	11805	10844	32758	35944	1160	24556	23565
60	3	2015-03-10 14:55:12	Measure	133.191	7.30432	37	37		32758	37154	989	12138	11182	32758	37359	1160	24664	23659
60	4	2015-03-10 14:55:12	Measure	135.192	7.31171	37	37		32758	38135	989	12024	11061	32758	35804	1160	24830	23824
60	5	2015-03-10 14:55:12	Measure	139.138	7.29105	37	37		32758	37377	989	11791	10830	32758	36149	1160	24612	23560
60	6	2015-03-10 14:55:12	Measure	136.302	7.32507	37	37		32758	37771	989	11951	10995	32758	35833	1160	24966	23976
60	7	2015-03-10 14:55:12	Measure	132.182	7.31012	37	37		32762	39340	834	12049	11244	32767	37683	1010	24637	23772
60	8	2015-03-10 14:55:12	Measure	134.128	7.29924	37	37		32762	40517	834	11930	11125	32767	40058	1010	24588	23662
60	9	2015-03-10 14:55:12	Measure	135.897	7.32014	37	37		32762	38552	834	11827	11019	32767	37935	1010	24940	24021
60	10	2015-03-10 14:55:12	Measure	152.312	7.35979	37	37		32762	41010	834	10937	10124	32767	38544	1010	25270	24347
60	11	2015-03-10 14:55:12	Measure	134.708	7.28703	37	37		32762	42069	834	11896	11090	32767	38068	1010	24338	23493
60	12	2015-03-10 14:55:12	Measure	137.787	7.32194	37	37		32762	40291	834	11714	10908	32767	37961	1010	24792	23944
60	13	2015-03-10 14:55:12	Measure	127.484	7.41404	37	37		32766	39964	965	12475	11542	32765	37135	1046	26158	25213
60	14	2015-03-10 14:55:12	Measure	134.443	7.31496	37	37		32766	41855	965	12041	11106	32765	36891	1046	24798	23914
60	15	2015-03-10 14:55:12	Measure	153.577	7.35551	37	37		32766	40082	965	11001	10061	32765	38290	1046	25308	24413
60	16	2015-03-10 14:55:12	Measure	135.695	7.2491	37	37		32766	39396	965	11969	11031	32765	45261	1046	23829	22899
60	17	2015-03-10 14:55:12	Measure	139.979	7.27684	37	37		32766	43375	965	11719	10782	32765	38358	1046	24259	23360
60	18	2015-03-10 14:55:12	Measure	139.768	7.31425	37	37		32766	39770	965	11731	10794	32765	36606	1046	24725	23852
60	19	2015-03-10 14:55:12	Measure	129.174	7.44161	37	37		32774	39007	909	12315	11433	32766	37216	1091	26501	25546
60	20	2015-03-10 14:55:12	Measure	133.207	7.33702	37	37		32774	39103	909	12066	11181	32766	39077	1091	24989	24064
60	21	2015-03-10 14:55:12	Measure	137.101	7.32283	37	37		32774	42280	909	11830	10948	32766	38381	1091	24973	24028
60	22	2015-03-10 14:55:12	Measure	136.54	7.31387	37	37		32774	39991	909	11867	10981	32766	37579	1091	24779	23883
60	23	2015-03-10 14:55:12	Measure	140.49	7.33041	37	37		32774	42130	909	11639	10753	32766	39332	1091	25089	24166
60	24	2015-03-10 14:55:12	Measure	151.477	7.38026	37	37		32774	38097	909	11051	10166	32766	38079	1091	25650	24713
61	1	2015-03-10 14:55:25	Measure	149.256	7.45304	37	37		32758	38025	989	11233	10271	32758	36483	1160	26663	25696
61	2	2015-03-10 14:55:25	Measure	137.829	7.29204	37	37		32758	38465	989	11856	10896	32758	35943	1160	24485	23501
61	3	2015-03-10 14:55:25	Measure	132.293	7.30026	37	37		32758	37153	989	12180	11227	32758	37358	1160	24604	23604
61	4	2015-03-10 14:55:25	Measure	134.063	7.30884	37	37		32758	38134	989	12079	11119	32758	35803	1160	24783	23785
61	5	2015-03-10 14:55:25	Measure	138.487	7.2851	37	37		32758	37377	989	11819	10858	32758	36149	1160	24531	23479
61	6	2015-03-10 14:55:25	Measure	135.649	7.32028	37	37		32758	37771	989	11980	11024	32758	35832	1160	24893	23911
61	7	2015-03-10 14:55:25	Measure	131.808	7.30408	37	37		32762	39339	834	12060	11257	32767	37682	1010	24551	23690
61	8	2015-03-10 14:55:25	Measure	133.256	7.2963	37	37		32762	40517	834	11973	11168	32767	40057	1010	24545	23622
61	9	2015-03-10 14:55:25	Measure	135.431	7.31479	37	37		32762	38552	834	11845	11037	32767	37935	1010	24867	23948
61	10	2015-03-10 14:55:25	Measure	152.088	7.36001	37	37		32762	41010	834	10940	10127	32767	38543	1010	25269	24350
61	11	2015-03-10 14:55:25	Measure	133.964	7.28239	37	37		32762	42069	834	11931	11125	32767	38065	1010	24262	23430
61	12	2015-03-10 14:55:25	Measure	137.262	7.31796	37	37		32762	40291	834	11735	10929	32767	37959	1010	24729	23890
61	13	2015-03-10 14:55:25	Measure	126.769	7.40757	37	37		32766	39964	965	12510	11578	32765	37134	1046	26064	25125
61	14	2015-03-10 14:55:25	Measure	133.898	7.3096	37	37		32766	41855	965	12064	11129	32765	36890	1046	24720	23841
61	15	2015-03-10 14:55:25	Measure	153.819	7.3536	37	37		32766	40082	965	10981	10041	32765	38288	1046	25273	24387
61	16	2015-03-10 14:55:25	Measure	135.129	7.24468	37	37		32766	39396	965	11993	11055	32765	45259	1046	23766	22839
61	17	2015-03-10 14:55:25	Measure	139.604	7.27191	37	37		32766	43374	965	11730	10794	32765	38356	1046	24184	23293
61	18	2015-03-10 14:55:25	Measure	139.183	7.31043	37	37		32766	39769	965	11753	10818	32765	36605	1046	24667	23800
61	19	2015-03-10 14:55:25	Measure	128.448	7.43697	37	37		32774	39007	909	12351	11469	32766	37215	1091	26432	25483
61	20	2015-03-10 14:55:25	Measure	132.488	7.33037	37	37		32774	39102	909	12098	11215	32766	39075	1091	24892	23974
61	21	2015-03-10 14:55:25	Measure	136.58	7.3163	37	37		32774	42279	909	11850	10969	32766	38379	1091	24875	23939
61	22	2015-03-10 14:55:25	Measure	136.325	7.3088	37	37		32774	39991	909	11870	10984	32766	37578	1091	24705	23814
61	23	2015-03-10 14:55:25	Measure	140.185	7.32352	37	37		32774	42129	909	11646	10761	32766	39329	1091	24985	24072
61	24	2015-03-10 14:55:25	Measure	151.65	7.37835	37	37		32774	38096	909	11032	10149	32766	38078	1091	25619	24687
62	1	2015-03-10 14:55:37	Measure	149.336	7.45119	37	37		32758	38025	989	11225	10263	32758	36483	1160	26638	25671
62	2	2015-03-10 14:55:37	Measure	137.102	7.28747	37	37		32758	38464	989	11892	10934	32758	35942	1160	24415	23439
62	3	2015-03-10 14:55:37	Measure	131.491	7.29481	37	37		32758	37153	989	12225	11272	32758	37357	1160	24525	23530
62	4	2015-03-10 14:55:37	Measure	133.757	7.30553	37	37		32758	38134	989	12093	11133	32758	35803	1160	24738	23740
62	5	2015-03-10 14:55:37	Measure	138.066	7.27834	37	37		32758	37376	989	11837	10878	32758	36149	1160	24439	23387
62	6	2015-03-10 14:55:37	Measure	135.138	7.31712	37	37		32758	37770	989	12004	11050	32758	35831	1160	24843	23868
62	7	2015-03-10 14:55:37	Measure	131.33	7.2982	37	37		32762	39338	834	12083	11282	32767	37681	1010	24466	23610
62	8	2015-03-10 14:55:37	Measure	132.495	7.29123	37	37		32762	40516	834	12014	11210	32767	40056	1010	24473	23553
62	9	2015-03-10 14:55:37	Measure	134.887	7.31142	37	37		32762	38552	834	11873	11065	32767	37934	1010	24816	23902
62	10	2015-03-10 14:55:37	Measure	151.934	7.35868	37	37		32762	41010	834	10944	10131	32767	38542	1010	25246	24332
62	11	2015-03-10 14:55:37	Measure	133.05	7.27923	37	37		32762	42068	834	11981	11176	32767	38065	1010	24219	23387
62	12	2015-03-10 14:55:37	Measure	136.829	7.31355	37	37		32762	40290	834	11755	10950	32767	37959	1010	24669	23830
62	13	2015-03-10 14:55:37	Measure	126.146	7.40206	37	37		32766	39964	965	12546	11614	32765	37134	1046	25989	25050
62	14	2015-03-10 14:55:37	Measure	133.379	7.30321	37	37		32766	41855	965	12091	11156	32765	36890	1046	24633	23754
62	15	2015-03-10 14:55:37	Measure	153.846	7.35279	37	37		32766	40082	965	10976	10036	32765	38289	1046	25267	24376
62	16	2015-03-10 14:55:37	Measure	134.52	7.23878	37	37		32766	39395	965	12023	11087	32765	45259	1046	23686	22759
62	17	2015-03-10 14:55:37	Measure	139.126	7.26604	37	37		32766	43374	965	11753	10817	32765	38356	1046	24104	23213
62	18	2015-03-10 14:55:37	Measure	138.586	7.3058	37	37		32766	39769	965	11783	10848	32765	36605	1046	24604	23737
62	19	2015-03-10 14:55:37	Measure	128.078	7.43255	37	37		32774	39007	909	12370	11488	32766	37215	1091	26372	25423
62	20	2015-03-10 14:55:37	Measure	131.814	7.3269	37	37		32774	39102	909	12135	11252	32766	39074	1091	24841	23927
62	21	2015-03-10 14:55:37	Measure	136.454	7.30728	37	37		32774	42279	909	11853	10972	32766	38379	1091	24753	23816
62	22	2015-03-10 14:55:37	Measure	136.098	7.30359	37	37		32774	39991	909	11879	10993	32766	37576	1091	24625	23743
62	23	2015-03-10 14:55:37	Measure	139.758	7.31605	37	37		32774	42128	909	11664	10781	32766	39328	1091	24880	23970
62	24	2015-03-10 14:55:37	Measure	151.695	7.37732	37	37		32774	38096	909	11026	10143	32766	38078	1091	25605	24673
63	1	2015-03-10 14:55:49	Measure	149.478	7.45112	37	37		32758	38024	989	11229	10269	32758	36482	1160	26630	25670
63	2	2015-03-10 14:55:49	Measure	136.831	7.28349	37	37		32758	38464	989	11923	10965	32758	35942	1160	24362	23385
63	3	2015-03-10 14:55:49	Measure	131.092	7.29001	37	37		32758	37153	989	12266	11313	32758	37357	1160	24461	23465
63	4	2015-03-10 14:55:49	Measure	133.374	7.30119	37	37		32758	38134	989	12132	11172	32758	35801	1160	24663	23681
63	5	2015-03-10 14:55:49	Measure	138.151	7.27408	37	37		32758	37376	989	11847	10888	32758	36148	1160	24374	23329
63	6	2015-03-10 14:55:49	Measure	135.212	7.31152	37	37		32758	37770	989	12015	11061	32758	35830	1160	24759	23792
63	7	2015-03-10 14:55:49	Measure	131.092	7.29267	37	37		32762	39338	834	12114	11313	32767	37680	1010	24387	23535
63	8	2015-03-10 14:55:49	Measure	132.121	7.28675	37	37		32762	40516	834	12052	11249	32767	40054	1010	24405	23492
63	9	2015-03-10 14:55:49	Measure	134.628	7.30732	37	37		32762	38551	834	11902	11096	32767	37934	1010	24761	23846
63	10	2015-03-10 14:55:49	Measure	151.854	7.35691	37	37		32762	41010	834	10961	10148	32767	38541	1010	25218	24308
63	11	2015-03-10 14:55:49	Measure	132.851	7.27629	37	37		32762	42068	834	12009	11204	32767	38063	1010	24170	23347
63	12	2015-03-10 14:55:49	Measure	136.712	7.31053	37	37		32762	40290	834	11777	10972	32767	37957	1010	24619	23789
63	13	2015-03-10 14:55:49	Measure	125.92	7.39574	37	37		32766	39963	965	12577	11646	32765	37134	1046	25904	24964
63	14	2015-03-10 14:55:49	Measure	133.227	7.30035	37	37		32766	41854	965	12115	11181	32765	36889	1046	24589	23715
63	15	2015-03-10 14:55:49	Measure	153.617	7.3522	37	37		32766	40081	965	10998	10060	32765	38287	1046	25250	24368
63	16	2015-03-10 14:55:49	Measure	134.413	7.23494	37	37		32766	39395	965	12045	11109	32765	45253	1046	23623	22707
63	17	2015-03-10 14:55:49	Measure	139.001	7.26089	37	37		32766	43373	965	11773	10839	32765	38355	1046	24030	23143
63	18	2015-03-10 14:55:49	Measure	138.428	7.30227	37	37		32766	39769	965	11807	10872	32765	36604	1046	24550	23689
63	19	2015-03-10 14:55:49	Measure	128.104	7.42614	37	37		32774	39006	909	12383	11503	32766	37214	1091	26280	25336
63	20	2015-03-10 14:55:49	Measure	131.572	7.31982	37	37		32774	39102	909	12166	11283	32766	39073	1091	24742	23831
63	21	2015-03-10 14:55:49	Measure	136.187	7.30089	37	37		32774	42278	909	11882	11003	32766	38377	1091	24658	23729
63	22	2015-03-10 14:55:49	Measure	135.648	7.29977	37	37		32774	39990	909	11920	11035	32766	37574	1091	24563	23691
63	23	2015-03-10 14:55:49	Measure	139.524	7.30763	37	37		32774	42127	909	11691	10809	32766	39326	1091	24758	23855
63	24	2015-03-10 14:55:49	Measure	151.854	7.37503	37	37		32774	38096	909	11031	10148	32766	38076	1091	25565	24642
64	1	2015-03-10 14:56:01	Measure	149.325	7.45009	37	37		32758	38023	989	11229	10271	32758	36481	1160	26609	25656
64	2	2015-03-10 14:56:01	Measure	136.276	7.27856	37	37		32758	38463	989	11947	10991	32758	35941	1160	24288	23318
64	3	2015-03-10 14:56:01	Measure	130.293	7.28485	37	37		32758	37152	989	12306	11356	32758	37356	1160	24386	23395
64	4	2015-03-10 14:56:01	Measure	132.835	7.29715	37	37		32758	38133	989	12156	11198	32758	35802	1160	24617	23626
64	5	2015-03-10 14:56:01	Measure	137.813	7.26813	37	37		32758	37376	989	11860	10901	32758	36148	1160	24294	23248
64	6	2015-03-10 14:56:01	Measure	134.664	7.30689	37	37		32758	37770	989	12040	11087	32758	35830	1160	24697	23729
64	7	2015-03-10 14:56:01	Measure	130.499	7.28443	37	37		32762	39337	834	12142	11343	32767	37679	1010	24270	23423
64	8	2015-03-10 14:56:01	Measure	131.298	7.28138	37	37		32762	40515	834	12095	11293	32767	40055	1010	24336	23419
64	9	2015-03-10 14:56:01	Measure	134.232	7.3027	37	37		32762	38551	834	11919	11113	32767	37933	1010	24693	23783
64	10	2015-03-10 14:56:01	Measure	152.198	7.35587	37	37		32762	41009	834	10937	10125	32767	38540	1010	25200	24294
64	11	2015-03-10 14:56:01	Measure	132.298	7.26894	37	37		32762	42067	834	12034	11231	32767	38064	1010	24076	23247
64	12	2015-03-10 14:56:01	Measure	136.124	7.30391	37	37		32762	40290	834	11805	11000	32767	37957	1010	24530	23699
64	13	2015-03-10 14:56:01	Measure	125.37	7.38993	37	37		32766	39962	965	12604	11675	32765	37132	1046	25813	24885
64	14	2015-03-10 14:56:01	Measure	132.412	7.29382	37	37		32766	41853	965	12156	11224	32765	36888	1046	24494	23626
64	15	2015-03-10 14:56:01	Measure	153.685	7.35095	37	37		32766	40081	965	10989	10051	32765	38286	1046	25228	24351
64	16	2015-03-10 14:56:01	Measure	133.786	7.22816	37	37		32766	39394	965	12075	11140	32765	45252	1046	23530	22615
64	17	2015-03-10 14:56:01	Measure	138.712	7.25332	37	37		32766	43372	965	11782	10849	32765	38354	1046	23924	23040
64	18	2015-03-10 14:56:01	Measure	137.692	7.29616	37	37		32766	39768	965	11841	10908	32765	36603	1046	24461	23606
64	19	2015-03-10 14:56:01	Measure	127.389	7.42106	37	37		32774	39006	909	12422	11542	32766	37214	1091	26211	25267
64	20	2015-03-10 14:56:01	Measure	130.834	7.31502	37	37		32774	39100	909	12201	11322	32766	39072	1091	24674	23766
64	21	2015-03-10 14:56:01	Measure	135.87	7.29371	37	37		32774	42278	909	11894	11015	32766	38376	1091	24556	23631
64	22	2015-03-10 14:56:01	Measure	135.181	7.29485	37	37		32774	39989	909	11939	11056	32766	37574	1091	24496	23624
64	23	2015-03-10 14:56:01	Measure	139.393	7.30316	37	37		32774	42127	909	11692	10810	32766	39325	1091	24693	23794
64	24	2015-03-10 14:56:01	Measure	151.601	7.37393	37	37		32774	38095	909	11035	10155	32766	38076	1091	25550	24627
65	1	2015-03-10 14:56:13	Measure	149.501	7.44825	37	37		32758	38024	989	11214	10254	32758	36479	1160	26570	25631
65	2	2015-03-10 14:56:13	Measure	135.548	7.27377	37	37		32758	38464	989	11983	11025	32758	35941	1160	24223	23253
65	3	2015-03-10 14:56:13	Measure	129.696	7.27977	37	37		32758	37152	989	12334	11384	32758	37355	1160	24312	23326
65	4	2015-03-10 14:56:13	Measure	132.095	7.29333	37	37		32758	38133	989	12192	11234	32758	35801	1160	24557	23574
65	5	2015-03-10 14:56:13	Measure	137.435	7.26144	37	37		32758	37375	989	11870	10914	32758	36147	1160	24196	23157
65	6	2015-03-10 14:56:13	Measure	133.962	7.30144	37	37		32758	37770	989	12073	11120	32758	35830	1160	24623	23655
65	7	2015-03-10 14:56:13	Measure	129.964	7.27847	37	37		32762	39337	834	12166	11367	32767	37678	1010	24185	23342
65	8	2015-03-10 14:56:13	Measure	131.015	7.27594	37	37		32762	40514	834	12101	11301	32767	40053	1010	24256	23345
65	9	2015-03-10 14:56:13	Measure	133.698	7.2975	37	37		32762	38551	834	11942	11136	32767	37933	1010	24622	23712
65	10	2015-03-10 14:56:13	Measure	151.804	7.3541	37	37		32762	41009	834	10949	10137	32767	38541	1010	25180	24270
65	11	2015-03-10 14:56:13	Measure	131.353	7.26542	37	37		32762	42066	834	12082	11280	32767	38063	1010	24024	23199
65	12	2015-03-10 14:56:13	Measure	135.801	7.29927	37	37		32762	40289	834	11813	11010	32767	37956	1010	24463	23636
65	13	2015-03-10 14:56:13	Measure	125.051	7.38302	37	37		32766	39963	965	12616	11686	32765	37132	1046	25720	24791
65	14	2015-03-10 14:56:13	Measure	131.949	7.28971	37	37		32766	41852	965	12174	11243	32765	36888	1046	24439	23570
65	15	2015-03-10 14:56:13	Measure	153.714	7.34793	37	37		32766	40081	965	10980	10042	32765	38286	1046	25188	24310
65	16	2015-03-10 14:56:13	Measure	132.991	7.22314	37	37		32766	39394	965	12113	11179	32765	45251	1046	23460	22547
65	17	2015-03-10 14:56:13	Measure	138.177	7.24818	37	37		32766	43372	965	11804	10871	32765	38353	1046	23850	22970
65	18	2015-03-10 14:56:13	Measure	137.418	7.29065	37	37		32766	39767	965	11847	10915	32765	36603	1046	24387	23531
65	19	2015-03-10 14:56:13	Measure	127.097	7.4162	37	37		32774	39005	909	12429	11551	32766	37212	1091	26134	25201
65	20	2015-03-10 14:56:13	Measure	130.155	7.30933	37	37		32774	39100	909	12234	11355	32766	39071	1091	24593	23689
65	21	2015-03-10 14:56:13	Measure	135.262	7.2849	37	37		32774	42277	909	11920	11042	32766	38375	1091	24433	23511
65	22	2015-03-10 14:56:13	Measure	134.76	7.28846	37	37		32774	39989	909	11955	11072	32766	37573	1091	24405	23537
65	23	2015-03-10 14:56:13	Measure	138.767	7.29591	37	37		32774	42127	909	11719	10837	32766	39324	1091	24592	23695
65	24	2015-03-10 14:56:13	Measure	151.785	7.37179	37	37		32774	38095	909	11019	10138	32766	38075	1091	25516	24598
66	1	2015-03-10 14:56:25	Measure	149.364	7.44832	36.9	36.9		32758	38023	989	11217	10259	32758	36480	1160	26578	25632
66	2	2015-03-10 14:56:25	Measure	134.971	7.27001	36.9	36.9		32758	38463	989	12013	11057	32758	35940	1160	24165	23202
66	3	2015-03-10 14:56:25	Measure	129.011	7.27335	36.9	36.9		32758	37152	989	12375	11425	32758	37355	1160	24226	23239
66	4	2015-03-10 14:56:25	Measure	131.587	7.28928	36.9	36.9		32758	38133	989	12221	11263	32758	35801	1160	24502	23519
66	5	2015-03-10 14:56:25	Measure	137.344	7.25513	36.9	36.9		32758	37376	989	11876	10917	32758	36147	1160	24111	23071
66	6	2015-03-10 14:56:25	Measure	133.493	7.2968	36.9	36.9		32758	37770	989	12099	11146	32758	35829	1160	24553	23592
66	7	2015-03-10 14:56:25	Measure	129.719	7.27221	36.9	36.9		32762	39337	834	12179	11380	32767	37677	1010	24096	23257
66	8	2015-03-10 14:56:25	Measure	130.289	7.27138	36.9	36.9		32762	40514	834	12144	11344	32767	40052	1010	24191	23283
66	9	2015-03-10 14:56:25	Measure	133.609	7.29149	36.9	36.9		32762	38551	834	11945	11139	32767	37932	1010	24536	23630
66	10	2015-03-10 14:56:25	Measure	151.804	7.35277	36.9	36.9		32762	41008	834	10946	10135	32767	38540	1010	25158	24252
66	11	2015-03-10 14:56:25	Measure	131.168	7.26056	36.9	36.9		32762	42066	834	12091	11289	32767	38061	1010	23949	23133
66	12	2015-03-10 14:56:25	Measure	135.643	7.29523	36.9	36.9		32762	40288	834	11819	11017	32767	37955	1010	24403	23581
66	13	2015-03-10 14:56:25	Measure	124.339	7.3764	36.9	36.9		32766	39961	965	12658	11731	32765	37131	1046	25624	24701
66	14	2015-03-10 14:56:25	Measure	131.57	7.28421	36.9	36.9		32766	41851	965	12193	11264	32765	36887	1046	24358	23495
66	15	2015-03-10 14:56:25	Measure	153.715	7.34742	36.9	36.9		32766	40079	965	10975	10040	32765	38284	1046	25172	24303
66	16	2015-03-10 14:56:25	Measure	132.739	7.21798	36.9	36.9		32766	39394	965	12126	11192	32765	45250	1046	23389	22477
66	17	2015-03-10 14:56:25	Measure	137.86	7.24384	36.9	36.9		32766	43371	965	11819	10887	32765	38352	1046	23787	22911
66	18	2015-03-10 14:56:25	Measure	137.155	7.28778	36.9	36.9		32766	39767	965	11860	10928	32765	36602	1046	24342	23492
66	19	2015-03-10 14:56:25	Measure	126.66	7.41038	36.9	36.9		32774	39004	909	12453	11577	32766	37212	1091	26055	25122
66	20	2015-03-10 14:56:25	Measure	129.877	7.30342	36.9	36.9		32774	39100	909	12249	11370	32766	39070	1091	24510	23609
66	21	2015-03-10 14:56:25	Measure	135.155	7.27691	36.9	36.9		32774	42277	909	11924	11046	32766	38374	1091	24320	23402
66	22	2015-03-10 14:56:25	Measure	134.238	7.28413	36.9	36.9		32774	39988	909	11982	11101	32766	37572	1091	24342	23478
66	23	2015-03-10 14:56:25	Measure	138.623	7.28939	36.9	36.9		32774	42126	909	11724	10843	32766	39322	1091	24496	23606
66	24	2015-03-10 14:56:25	Measure	151.924	7.37098	36.9	36.9		32774	38095	909	11010	10129	32766	38074	1091	25501	24587
67	1	2015-03-10 14:56:37	Measure	149.372	7.44589	36.9	36.9		32758	38023	989	11223	10265	32758	36479	1160	26538	25599
67	2	2015-03-10 14:56:37	Measure	134.545	7.26404	36.9	36.9		32758	38463	989	12046	11090	32758	35939	1160	24077	23121
67	3	2015-03-10 14:56:37	Measure	128.728	7.26878	36.9	36.9		32758	37152	989	12401	11451	32758	37354	1160	24159	23177
67	4	2015-03-10 14:56:37	Measure	131.389	7.28546	36.9	36.9		32758	38132	989	12238	11283	32758	35800	1160	24443	23467
67	5	2015-03-10 14:56:37	Measure	137.006	7.24771	36.9	36.9		32758	37375	989	11900	10944	32758	36148	1160	24017	22970
67	6	2015-03-10 14:56:37	Measure	133.437	7.29128	36.9	36.9		32758	37769	989	12108	11157	32758	35828	1160	24470	23517
67	7	2015-03-10 14:56:37	Measure	129.355	7.26566	36.9	36.9		32762	39336	834	12208	11411	32767	37677	1010	24007	23168
67	8	2015-03-10 14:56:37	Measure	129.78	7.26675	36.9	36.9		32762	40514	834	12184	11384	32767	40051	1010	24125	23220
67	9	2015-03-10 14:56:37	Measure	133.256	7.28724	36.9	36.9		32762	38550	834	11971	11168	32767	37932	1010	24478	23572
67	10	2015-03-10 14:56:37	Measure	151.949	7.35233	36.9	36.9		32762	41007	834	10943	10134	32767	38539	1010	25148	24246
67	11	2015-03-10 14:56:37	Measure	130.7	7.25542	36.9	36.9		32762	42064	834	12125	11326	32767	38066	1010	23902	23063
67	12	2015-03-10 14:56:37	Measure	135.498	7.29074	36.9	36.9		32762	40288	834	11834	11033	32767	37954	1010	24338	23520
67	13	2015-03-10 14:56:37	Measure	124.271	7.36897	36.9	36.9		32766	39960	965	12669	11744	32765	37131	1046	25524	24600
67	14	2015-03-10 14:56:37	Measure	131.292	7.27885	36.9	36.9		32766	41851	965	12218	11289	32765	36885	1046	24274	23422
67	15	2015-03-10 14:56:37	Measure	153.535	7.34521	36.9	36.9		32766	40079	965	10990	10055	32765	38283	1046	25137	24273
67	16	2015-03-10 14:56:37	Measure	132.749	7.21267	36.9	36.9		32766	39393	965	12132	11199	32765	45248	1046	23313	22405
67	17	2015-03-10 14:56:37	Measure	137.829	7.23642	36.9	36.9		32766	43369	965	11826	10896	32765	38355	1046	23700	22810
67	18	2015-03-10 14:56:37	Measure	136.818	7.283	36.9	36.9		32766	39766	965	11885	10955	32765	36601	1046	24271	23427
67	19	2015-03-10 14:56:37	Measure	126.646	7.40442	36.9	36.9		32774	39005	909	12463	11586	32766	37211	1091	25969	25041
67	20	2015-03-10 14:56:37	Measure	129.481	7.29707	36.9	36.9		32774	39100	909	12281	11403	32766	39068	1091	24417	23523
67	21	2015-03-10 14:56:37	Measure	134.928	7.2673	36.9	36.9		32774	42275	909	11943	11067	32766	38373	1091	24186	23271
67	22	2015-03-10 14:56:37	Measure	134.262	7.27877	36.9	36.9		32774	39988	909	11988	11107	32766	37571	1091	24264	23405
67	23	2015-03-10 14:56:37	Measure	138.573	7.28243	36.9	36.9		32774	42125	909	11732	10853	32766	39330	1091	24431	23511
67	24	2015-03-10 14:56:37	Measure	151.949	7.3701	36.9	36.9		32774	38094	909	11012	10134	32766	38073	1091	25484	24575
68	1	2015-03-10 14:56:50	Measure	149.254	7.44309	37	37		32758	38023	989	11225	10267	32758	36479	1160	26501	25561
68	2	2015-03-10 14:56:50	Measure	133.984	7.25593	37	37		32758	38463	989	12075	11119	32758	35939	1160	23968	23011
68	3	2015-03-10 14:56:50	Measure	128.198	7.26163	37	37		32758	37152	989	12430	11480	32758	37353	1160	24057	23080
68	4	2015-03-10 14:56:50	Measure	130.86	7.27965	37	37		32758	38132	989	12266	11311	32758	35800	1160	24364	23388
68	5	2015-03-10 14:56:50	Measure	136.79	7.24007	37	37		32758	37375	989	11908	10952	32758	36147	1160	23907	22866
68	6	2015-03-10 14:56:50	Measure	132.98	7.28539	37	37		32758	37769	989	12131	11180	32758	35828	1160	24391	23437
68	7	2015-03-10 14:56:50	Measure	128.899	7.25896	37	37		32762	39336	834	12232	11435	32767	37676	1010	23912	23077
68	8	2015-03-10 14:56:50	Measure	129.653	7.2619	37	37		32762	40514	834	12187	11387	32767	40052	1010	24062	23154
68	9	2015-03-10 14:56:50	Measure	132.767	7.2816	37	37		32762	38550	834	11996	11193	32767	37932	1010	24402	23495
68	10	2015-03-10 14:56:50	Measure	152.029	7.35129	37	37		32762	41008	834	10937	10126	32767	38539	1010	25134	24232
68	11	2015-03-10 14:56:50	Measure	130.271	7.25174	37	37		32762	42065	834	12149	11348	32767	38060	1010	23825	23013
68	12	2015-03-10 14:56:50	Measure	135.049	7.28397	37	37		32762	40288	834	11856	11055	32767	37954	1010	24247	23428
68	13	2015-03-10 14:56:50	Measure	123.806	7.36368	37	37		32766	39961	965	12697	11770	32765	37130	1046	25446	24528
68	14	2015-03-10 14:56:50	Measure	130.844	7.27247	37	37		32766	41850	965	12240	11312	32765	36885	1046	24188	23335
68	15	2015-03-10 14:56:50	Measure	153.557	7.34242	37	37		32766	40079	965	10985	10050	32765	38283	1046	25100	24235
68	16	2015-03-10 14:56:50	Measure	132.003	7.2061	37	37		32766	39393	965	12172	11240	32765	45247	1046	23223	22316
68	17	2015-03-10 14:56:50	Measure	137.526	7.23091	37	37		32766	43370	965	11840	10909	32765	38351	1046	23608	22735
68	18	2015-03-10 14:56:50	Measure	136.33	7.27712	37	37		32766	39766	965	11909	10979	32765	36600	1046	24185	23347
68	19	2015-03-10 14:56:50	Measure	126.308	7.39971	37	37		32774	39004	909	12478	11603	32766	37210	1091	25899	24977
68	20	2015-03-10 14:56:50	Measure	128.743	7.29131	37	37		32774	39100	909	12323	11445	32766	39067	1091	24336	23445
68	21	2015-03-10 14:56:50	Measure	134.582	7.25849	37	37		32774	42276	909	11960	11083	32766	38372	1091	24062	23151
68	22	2015-03-10 14:56:50	Measure	133.703	7.27297	37	37		32774	39987	909	12016	11136	32766	37570	1091	24181	23326
68	23	2015-03-10 14:56:50	Measure	137.853	7.27459	37	37		32774	42125	909	11769	10890	32766	39320	1091	24288	23404
68	24	2015-03-10 14:56:50	Measure	151.969	7.36833	37	37		32774	38094	909	11007	10129	32766	38072	1091	25455	24551
69	1	2015-03-10 14:57:02	Measure	149.604	7.44096	37	37		32758	38023	989	11208	10250	32758	36478	1160	26465	25532
69	2	2015-03-10 14:57:02	Measure	133.542	7.25159	37	37		32758	38462	989	12100	11147	32758	35938	1160	23902	22952
69	3	2015-03-10 14:57:02	Measure	127.46	7.25647	37	37		32758	37151	989	12476	11529	32758	37352	1160	23983	23010
69	4	2015-03-10 14:57:02	Measure	130.529	7.27495	37	37		32758	38132	989	12288	11333	32758	35799	1160	24293	23324
69	5	2015-03-10 14:57:02	Measure	136.486	7.23441	37	37		32758	37375	989	11927	10971	32758	36147	1160	23830	22789
69	6	2015-03-10 14:57:02	Measure	132.412	7.27943	37	37		32758	37769	989	12167	11216	32758	35828	1160	24311	23356
69	7	2015-03-10 14:57:02	Measure	128.7	7.25101	37	37		32762	39335	834	12244	11449	32767	37675	1010	23800	22969
69	8	2015-03-10 14:57:02	Measure	129.06	7.25566	37	37		32762	40513	834	12224	11426	32767	40051	1010	23974	23069
69	9	2015-03-10 14:57:02	Measure	132.526	7.27654	37	37		32762	38550	834	12012	11209	32767	37931	1010	24328	23426
69	10	2015-03-10 14:57:02	Measure	151.829	7.34848	37	37		32762	41008	834	10948	10137	32767	38538	1010	25091	24194
69	11	2015-03-10 14:57:02	Measure	129.815	7.2463	37	37		32762	42064	834	12177	11378	32767	38059	1010	23748	22939
69	12	2015-03-10 14:57:02	Measure	134.651	7.27992	37	37		32762	40288	834	11881	11080	32767	37953	1010	24188	23373
69	13	2015-03-10 14:57:02	Measure	123.575	7.3564	37	37		32766	39960	965	12712	11787	32765	37130	1046	25348	24429
69	14	2015-03-10 14:57:02	Measure	130.465	7.26799	37	37		32766	41849	965	12263	11337	32765	36885	1046	24127	23274
69	15	2015-03-10 14:57:02	Measure	153.516	7.3436	37	37		32766	40078	965	10987	10053	32765	38282	1046	25111	24251
69	16	2015-03-10 14:57:02	Measure	131.813	7.20043	37	37		32766	39393	965	12185	11253	32765	45246	1046	23145	22239
69	17	2015-03-10 14:57:02	Measure	137.409	7.22452	37	37		32766	43369	965	11847	10917	32765	38351	1046	23522	22648
69	18	2015-03-10 14:57:02	Measure	136.045	7.273	37	37		32766	39765	965	11925	10997	32765	36600	1046	24130	23291
69	19	2015-03-10 14:57:02	Measure	125.964	7.39322	37	37		32774	39003	909	12500	11627	32766	37210	1091	25812	24889
69	20	2015-03-10 14:57:02	Measure	128.7	7.28548	37	37		32774	39099	909	12325	11449	32766	39067	1091	24257	23366
69	21	2015-03-10 14:57:02	Measure	134.103	7.25028	37	37		32774	42274	909	11987	11113	32766	38372	1091	23951	23039
69	22	2015-03-10 14:57:02	Measure	133.377	7.26607	37	37		32774	39987	909	12036	11157	32766	37569	1091	24083	23232
69	23	2015-03-10 14:57:02	Measure	137.873	7.26558	37	37		32774	42124	909	11768	10890	32766	39320	1091	24166	23281
69	24	2015-03-10 14:57:02	Measure	151.849	7.36524	37	37		32774	38093	909	11012	10136	32766	38072	1091	25414	24509
70	1	2015-03-10 14:57:14	Measure	149.392	7.44022	37	37		32758	38022	989	11209	10254	32758	36478	1160	26455	25522
70	2	2015-03-10 14:57:14	Measure	132.997	7.24798	37	37		32758	38462	989	12125	11172	32758	35938	1160	23853	22903
70	3	2015-03-10 14:57:14	Measure	127.156	7.2508	37	37		32758	37151	989	12487	11540	32758	37352	1160	23906	22933
70	4	2015-03-10 14:57:14	Measure	130.013	7.27098	37	37		32758	38132	989	12312	11357	32758	35799	1160	24239	23270
70	5	2015-03-10 14:57:14	Measure	135.843	7.22794	37	37		32758	37374	989	11954	11001	32758	36146	1160	23735	22701
70	6	2015-03-10 14:57:14	Measure	131.872	7.27398	37	37		32758	37768	989	12189	11241	32758	35827	1160	24229	23282
70	7	2015-03-10 14:57:14	Measure	128.13	7.24358	37	37		32762	39335	834	12272	11477	32767	37674	1010	23695	22868
70	8	2015-03-10 14:57:14	Measure	128.488	7.25051	37	37		32762	40512	834	12251	11454	32767	40050	1010	23901	22999
70	9	2015-03-10 14:57:14	Measure	132.051	7.27149	37	37		32762	38550	834	12033	11230	32767	37931	1010	24259	23357
70	10	2015-03-10 14:57:14	Measure	151.934	7.34693	37	37		32762	41006	834	10933	10125	32767	38538	1010	25071	24173
70	11	2015-03-10 14:57:14	Measure	129.082	7.24138	37	37		32762	42064	834	12215	11416	32767	38058	1010	23677	22872
70	12	2015-03-10 14:57:14	Measure	134.501	7.27433	37	37		32762	40287	834	11881	11081	32767	37952	1010	24108	23297
70	13	2015-03-10 14:57:14	Measure	122.796	7.34853	37	37		32766	39959	965	12754	11831	32765	37130	1046	25241	24322
70	14	2015-03-10 14:57:14	Measure	130.236	7.26176	37	37		32766	41850	965	12271	11343	32765	36884	1046	24037	23189
70	15	2015-03-10 14:57:14	Measure	153.726	7.34088	37	37		32766	40078	965	10970	10036	32765	38281	1046	25070	24214
70	16	2015-03-10 14:57:14	Measure	131.115	7.19504	37	37		32766	39392	965	12218	11288	32765	45244	1046	23068	22166
70	17	2015-03-10 14:57:14	Measure	136.795	7.21915	37	37		32766	43369	965	11875	10945	32765	38349	1046	23441	22575
70	18	2015-03-10 14:57:14	Measure	135.523	7.26851	37	37		32766	39765	965	11948	11020	32765	36600	1046	24069	23230
70	19	2015-03-10 14:57:14	Measure	125.754	7.38689	37	37		32774	39003	909	12505	11632	32766	37210	1091	25727	24803
70	20	2015-03-10 14:57:14	Measure	127.928	7.2795	37	37		32774	39098	909	12364	11490	32766	39066	1091	24173	23285
70	21	2015-03-10 14:57:14	Measure	133.985	7.24213	37	37		32774	42275	909	11987	11112	32766	38371	1091	23837	22928
70	22	2015-03-10 14:57:14	Measure	133.013	7.26247	37	37		32774	39986	909	12049	11171	32766	37568	1091	24029	23183
70	23	2015-03-10 14:57:14	Measure	137.549	7.26038	37	37		32774	42123	909	11778	10901	32766	39317	1091	24085	23210
70	24	2015-03-10 14:57:14	Measure	151.755	7.36428	37	37		32774	38093	909	11010	10134	32766	38072	1091	25401	24496
71	1	2015-03-10 14:57:26	Measure	149.198	7.43889	37	37		32758	38022	989	11220	10265	32758	36478	1160	26437	25504
71	2	2015-03-10 14:57:26	Measure	132.396	7.24164	37	37		32758	38462	989	12163	11210	32758	35938	1160	23768	22817
71	3	2015-03-10 14:57:26	Measure	126.625	7.2446	37	37		32758	37151	989	12523	11576	32758	37352	1160	23823	22849
71	4	2015-03-10 14:57:26	Measure	129.669	7.26715	37	37		32758	38131	989	12333	11380	32758	35798	1160	24180	23218
71	5	2015-03-10 14:57:26	Measure	136.066	7.2206	37	37		32758	37374	989	11942	10989	32758	36146	1160	23636	22601
71	6	2015-03-10 14:57:26	Measure	131.634	7.26949	37	37		32758	37768	989	12205	11257	32758	35827	1160	24169	23221
71	7	2015-03-10 14:57:26	Measure	128.025	7.23592	37	37		32762	39335	834	12280	11485	32767	37674	1010	23592	22764
71	8	2015-03-10 14:57:26	Measure	128.15	7.24404	37	37		32762	40512	834	12273	11477	32767	40050	1010	23814	22911
71	9	2015-03-10 14:57:26	Measure	132.038	7.26511	37	37		32762	38550	834	12035	11232	32767	37930	1010	24168	23270
71	10	2015-03-10 14:57:26	Measure	152.214	7.34627	37	37		32762	41007	834	10921	10112	32767	38538	1010	25062	24164
71	11	2015-03-10 14:57:26	Measure	129.086	7.23432	37	37		32762	42063	834	12215	11417	32767	38058	1010	23581	22776
71	12	2015-03-10 14:57:26	Measure	134.57	7.26734	37	37		32762	40287	834	11878	11078	32767	37952	1010	24013	23202
71	13	2015-03-10 14:57:26	Measure	122.655	7.34213	37	37		32766	39959	965	12765	11842	32765	37129	1046	25149	24235
71	14	2015-03-10 14:57:26	Measure	130.017	7.25523	37	37		32766	41848	965	12283	11358	32765	36883	1046	23943	23100
71	15	2015-03-10 14:57:26	Measure	153.563	7.34117	37	37		32766	40078	965	10979	10045	32765	38280	1046	25069	24218
71	16	2015-03-10 14:57:26	Measure	131.054	7.18922	37	37		32766	39393	965	12225	11293	32765	45243	1046	22988	22087
71	17	2015-03-10 14:57:26	Measure	136.746	7.21195	37	37		32766	43368	965	11878	10949	32765	38349	1046	23344	22477
71	18	2015-03-10 14:57:26	Measure	135.156	7.26182	37	37		32766	39765	965	11971	11043	32765	36599	1046	23973	23139
71	19	2015-03-10 14:57:26	Measure	125.699	7.38041	37	37		32774	39003	909	12510	11637	32766	37209	1091	25633	24715
71	20	2015-03-10 14:57:26	Measure	127.546	7.27263	37	37		32774	39098	909	12390	11516	32766	39065	1091	24077	23192
71	21	2015-03-10 14:57:26	Measure	133.641	7.23208	37	37		32774	42274	909	12008	11134	32766	38370	1091	23696	22791
71	22	2015-03-10 14:57:26	Measure	132.689	7.25579	37	37		32774	39987	909	12071	11192	32766	37567	1091	23934	23092
71	23	2015-03-10 14:57:26	Measure	137.552	7.25349	37	37		32774	42123	909	11779	10902	32766	39317	1091	23991	23116
71	24	2015-03-10 14:57:26	Measure	151.834	7.36288	37	37		32774	38093	909	11007	10131	32766	38071	1091	25377	24477
72	1	2015-03-10 14:57:38	Measure	149.059	7.43698	36.9	36.9		32758	38022	989	11221	10266	32758	36477	1160	26404	25478
72	2	2015-03-10 14:57:38	Measure	131.708	7.2367	36.9	36.9		32758	38461	989	12196	11245	32758	35937	1160	23694	22750
72	3	2015-03-10 14:57:38	Measure	125.988	7.239	36.9	36.9		32758	37150	989	12554	11610	32758	37351	1160	23742	22773
72	4	2015-03-10 14:57:38	Measure	129.423	7.26274	36.9	36.9		32758	38131	989	12341	11388	32758	35798	1160	24120	23158
72	5	2015-03-10 14:57:38	Measure	135.625	7.21487	36.9	36.9		32758	37374	989	11961	11008	32758	36146	1160	23558	22523
72	6	2015-03-10 14:57:38	Measure	131.272	7.26265	36.9	36.9		32758	37767	989	12218	11272	32758	35826	1160	24069	23128
72	7	2015-03-10 14:57:38	Measure	127.55	7.22988	36.9	36.9		32762	39334	834	12301	11508	32767	37673	1010	23506	22682
72	8	2015-03-10 14:57:38	Measure	127.766	7.24022	36.9	36.9		32762	40512	834	12290	11494	32767	40050	1010	23762	22859
72	9	2015-03-10 14:57:38	Measure	131.967	7.25969	36.9	36.9		32762	38549	834	12030	11229	32767	37930	1010	24094	23196
72	10	2015-03-10 14:57:38	Measure	152.375	7.34508	36.9	36.9		32762	41006	834	10906	10098	32767	38537	1010	25041	24148
72	11	2015-03-10 14:57:38	Measure	128.575	7.23072	36.9	36.9		32762	42063	834	12240	11442	32767	38056	1010	23524	22727
72	12	2015-03-10 14:57:38	Measure	134.118	7.26322	36.9	36.9		32762	40286	834	11896	11098	32767	37950	1010	23949	23146
72	13	2015-03-10 14:57:38	Measure	122.113	7.33486	36.9	36.9		32766	39958	965	12792	11871	32765	37129	1046	25050	24136
72	14	2015-03-10 14:57:38	Measure	129.171	7.25024	36.9	36.9		32766	41849	965	12330	11404	32765	36883	1046	23876	23032
72	15	2015-03-10 14:57:38	Measure	153.424	7.33712	36.9	36.9		32766	40077	965	10978	10046	32765	38280	1046	25014	24163
72	16	2015-03-10 14:57:38	Measure	130.423	7.18302	36.9	36.9		32766	39392	965	12255	11325	32765	45239	1046	22897	22003
72	17	2015-03-10 14:57:38	Measure	136.388	7.20563	36.9	36.9		32766	43367	965	11890	10963	32765	38348	1046	23254	22391
72	18	2015-03-10 14:57:38	Measure	134.685	7.258	36.9	36.9		32766	39764	965	11990	11064	32765	36598	1046	23915	23087
72	19	2015-03-10 14:57:38	Measure	125.292	7.37238	36.9	36.9		32774	39003	909	12529	11656	32766	37209	1091	25525	24606
72	20	2015-03-10 14:57:38	Measure	127.195	7.26658	36.9	36.9		32774	39098	909	12405	11531	32766	39065	1091	23996	23110
72	21	2015-03-10 14:57:38	Measure	133.16	7.22519	36.9	36.9		32774	42273	909	12029	11156	32766	38370	1091	23603	22697
72	22	2015-03-10 14:57:38	Measure	132.39	7.25138	36.9	36.9		32774	39986	909	12081	11203	32766	37565	1091	23865	23032
72	23	2015-03-10 14:57:38	Measure	137.02	7.2469	36.9	36.9		32774	42123	909	11803	10926	32766	39315	1091	23895	23026
72	24	2015-03-10 14:57:38	Measure	151.954	7.36104	36.9	36.9		32774	38093	909	10995	10119	32766	38070	1091	25348	24452
73	1	2015-03-10 14:57:51	Measure	149.207	7.43477	36.9	36.9		32758	38021	989	11215	10262	32758	36476	1160	26367	25448
73	2	2015-03-10 14:57:51	Measure	131.81	7.23007	36.9	36.9		32758	38461	989	12194	11243	32758	35937	1160	23605	22660
73	3	2015-03-10 14:57:51	Measure	125.709	7.2334	36.9	36.9		32758	37150	989	12577	11633	32758	37350	1160	23662	22697
73	4	2015-03-10 14:57:51	Measure	129.115	7.25649	36.9	36.9		32758	38131	989	12365	11412	32758	35798	1160	24036	23073
73	5	2015-03-10 14:57:51	Measure	135.358	7.20701	36.9	36.9		32758	37374	989	11981	11028	32758	36145	1160	23445	22416
73	6	2015-03-10 14:57:51	Measure	130.956	7.25705	36.9	36.9		32758	37767	989	12242	11296	32758	35826	1160	23994	23052
73	7	2015-03-10 14:57:51	Measure	127.357	7.22252	36.9	36.9		32762	39334	834	12318	11525	32767	37672	1010	23402	22582
73	8	2015-03-10 14:57:51	Measure	127.357	7.23383	36.9	36.9		32762	40512	834	12321	11525	32767	40049	1010	23672	22772
73	9	2015-03-10 14:57:51	Measure	131.713	7.25449	36.9	36.9		32762	38549	834	12050	11249	32767	37930	1010	24024	23125
73	10	2015-03-10 14:57:51	Measure	152.144	7.34353	36.9	36.9		32762	41006	834	10921	10113	32767	38536	1010	25016	24127
73	11	2015-03-10 14:57:51	Measure	128.146	7.22345	36.9	36.9		32762	42063	834	12272	11474	32767	38056	1010	23426	22628
73	12	2015-03-10 14:57:51	Measure	133.873	7.25748	36.9	36.9		32762	40286	834	11915	11117	32767	37949	1010	23867	23068
73	13	2015-03-10 14:57:51	Measure	121.864	7.3278	36.9	36.9		32766	39958	965	12814	11893	32765	37129	1046	24955	24040
73	14	2015-03-10 14:57:51	Measure	129.241	7.24459	36.9	36.9		32766	41848	965	12329	11404	32765	36882	1046	23793	22955
73	15	2015-03-10 14:57:51	Measure	153.656	7.33683	36.9	36.9		32766	40076	965	10969	10038	32765	38279	1046	25006	24159
73	16	2015-03-10 14:57:51	Measure	130.301	7.17845	36.9	36.9		32766	39391	965	12265	11337	32765	45238	1046	22834	21941
73	17	2015-03-10 14:57:51	Measure	136.169	7.19953	36.9	36.9		32766	43368	965	11908	10980	32765	38348	1046	23172	22308
73	18	2015-03-10 14:57:51	Measure	134.371	7.2527	36.9	36.9		32766	39765	965	12015	11087	32765	36598	1046	23844	23015
73	19	2015-03-10 14:57:51	Measure	124.971	7.36737	36.9	36.9		32774	39002	909	12553	11682	32766	37207	1091	25446	24538
73	20	2015-03-10 14:57:51	Measure	126.682	7.26089	36.9	36.9		32774	39098	909	12443	11569	32766	39063	1091	23912	23033
73	21	2015-03-10 14:57:51	Measure	133.049	7.21507	36.9	36.9		32774	42273	909	12040	11167	32766	38369	1091	23462	22559
73	22	2015-03-10 14:57:51	Measure	132.216	7.24463	36.9	36.9		32774	39986	909	12096	11218	32766	37565	1091	23774	22940
73	23	2015-03-10 14:57:51	Measure	136.68	7.23745	36.9	36.9		32774	42122	909	11825	10950	32766	39315	1091	23767	22897
73	24	2015-03-10 14:57:51	Measure	151.805	7.35942	36.9	36.9		32774	38092	909	11004	10130	32766	38069	1091	25321	24430
74	1	2015-03-10 14:58:03	Measure	149.397	7.43344	36.9	36.9		32758	38021	989	11206	10253	32758	36475	1160	26342	25430
74	2	2015-03-10 14:58:03	Measure	131.164	7.22484	36.9	36.9		32758	38461	989	12235	11284	32758	35936	1160	23527	22589
74	3	2015-03-10 14:58:03	Measure	125.317	7.22735	36.9	36.9		32758	37150	989	12604	11660	32758	37350	1160	23580	22615
74	4	2015-03-10 14:58:03	Measure	128.582	7.25326	36.9	36.9		32758	38130	989	12397	11447	32758	35797	1160	23984	23029
74	5	2015-03-10 14:58:03	Measure	135.255	7.2001	36.9	36.9		32758	37374	989	11988	11035	32758	36145	1160	23352	22322
74	6	2015-03-10 14:58:03	Measure	130.747	7.25138	36.9	36.9		32758	37768	989	12258	11310	32758	35826	1160	23917	22975
74	7	2015-03-10 14:58:03	Measure	127.388	7.21479	36.9	36.9		32762	39334	834	12317	11524	32767	37672	1010	23298	22477
74	8	2015-03-10 14:58:03	Measure	126.743	7.22824	36.9	36.9		32762	40511	834	12361	11566	32767	40048	1010	23593	22696
74	9	2015-03-10 14:58:03	Measure	131.228	7.24863	36.9	36.9		32762	38549	834	12081	11280	32767	37930	1010	23944	23045
74	10	2015-03-10 14:58:03	Measure	152.039	7.34235	36.9	36.9		32762	41006	834	10927	10119	32767	38536	1010	25000	24111
74	11	2015-03-10 14:58:03	Measure	127.665	7.21977	36.9	36.9		32762	42063	834	12303	11506	32767	38056	1010	23376	22578
74	12	2015-03-10 14:58:03	Measure	133.805	7.25329	36.9	36.9		32762	40286	834	11920	11122	32767	37949	1010	23810	23011
74	13	2015-03-10 14:58:03	Measure	121.836	7.32081	36.9	36.9		32766	39958	965	12817	11896	32765	37128	1046	24855	23945
74	14	2015-03-10 14:58:03	Measure	128.817	7.23754	36.9	36.9		32766	41848	965	12357	11432	32765	36882	1046	23698	22859
74	15	2015-03-10 14:58:03	Measure	153.772	7.33345	36.9	36.9		32766	40077	965	10966	10033	32765	38279	1046	24960	24113
74	16	2015-03-10 14:58:03	Measure	129.887	7.17144	36.9	36.9		32766	39392	965	12294	11364	32765	45239	1046	22741	21846
74	17	2015-03-10 14:58:03	Measure	135.896	7.19255	36.9	36.9		32766	43368	965	11925	10997	32765	38347	1046	23073	22213
74	18	2015-03-10 14:58:03	Measure	134.004	7.24689	36.9	36.9		32766	39764	965	12036	11110	32765	36598	1046	23765	22936
74	19	2015-03-10 14:58:03	Measure	124.986	7.36141	36.9	36.9		32774	39002	909	12553	11682	32766	37208	1091	25371	24457
74	20	2015-03-10 14:58:03	Measure	126.529	7.2544	36.9	36.9		32774	39098	909	12454	11580	32766	39062	1091	23821	22945
74	21	2015-03-10 14:58:03	Measure	132.687	7.20568	36.9	36.9		32774	42273	909	12063	11190	32766	38368	1091	23331	22431
74	22	2015-03-10 14:58:03	Measure	132.214	7.23824	36.9	36.9		32774	39986	909	12097	11219	32766	37565	1091	23688	22853
74	23	2015-03-10 14:58:03	Measure	136.9	7.23079	36.9	36.9		32774	42122	909	11813	10938	32766	39314	1091	23673	22806
74	24	2015-03-10 14:58:03	Measure	151.6	7.35633	36.9	36.9		32774	38092	909	11015	10141	32766	38069	1091	25279	24388
75	1	2015-03-10 14:58:15	Measure	149.392	7.43131	36.9	36.9		32758	38021	989	11206	10253	32758	36475	1160	26314	25401
75	2	2015-03-10 14:58:15	Measure	130.934	7.21703	36.9	36.9		32758	38461	989	12249	11298	32758	35936	1160	23422	22483
75	3	2015-03-10 14:58:15	Measure	124.877	7.22028	36.9	36.9		32758	37150	989	12632	11689	32758	37349	1160	23480	22519
75	4	2015-03-10 14:58:15	Measure	128.203	7.24745	36.9	36.9		32758	38130	989	12421	11471	32758	35796	1160	23898	22950
75	5	2015-03-10 14:58:15	Measure	135.284	7.19275	36.9	36.9		32758	37374	989	11986	11033	32758	36145	1160	23252	22222
75	6	2015-03-10 14:58:15	Measure	130.726	7.24564	36.9	36.9		32758	37767	989	12256	11311	32758	35825	1160	23832	22897
75	7	2015-03-10 14:58:15	Measure	127.106	7.20699	36.9	36.9		32762	39333	834	12333	11542	32767	37671	1010	23188	22371
75	8	2015-03-10 14:58:15	Measure	126.769	7.22332	36.9	36.9		32762	40511	834	12359	11564	32767	40047	1010	23523	22629
75	9	2015-03-10 14:58:15	Measure	131.03	7.2416	36.9	36.9		32762	38549	834	12093	11292	32767	37929	1010	23844	22949
75	10	2015-03-10 14:58:15	Measure	151.834	7.34087	36.9	36.9		32762	41006	834	10937	10129	32767	38535	1010	24976	24091
75	11	2015-03-10 14:58:15	Measure	127.198	7.21411	36.9	36.9		32762	42062	834	12332	11536	32767	38055	1010	23296	22501
75	12	2015-03-10 14:58:15	Measure	133.239	7.24718	36.9	36.9		32762	40286	834	11954	11156	32767	37948	1010	23723	22928
75	13	2015-03-10 14:58:15	Measure	121.369	7.31405	36.9	36.9		32766	39958	965	12849	11928	32765	37128	1046	24763	23853
75	14	2015-03-10 14:58:15	Measure	128.483	7.23387	36.9	36.9		32766	41848	965	12378	11453	32765	36881	1046	23643	22809
75	15	2015-03-10 14:58:15	Measure	153.767	7.33293	36.9	36.9		32766	40077	965	10966	10033	32765	38278	1046	24949	24106
75	16	2015-03-10 14:58:15	Measure	129.487	7.16598	36.9	36.9		32766	39392	965	12319	11389	32765	45236	1046	22662	21772
75	17	2015-03-10 14:58:15	Measure	135.536	7.18733	36.9	36.9		32766	43367	965	11945	11018	32765	38346	1046	22999	22142
75	18	2015-03-10 14:58:15	Measure	133.883	7.24263	36.9	36.9		32766	39764	965	12043	11117	32765	36597	1046	23702	22878
75	19	2015-03-10 14:58:15	Measure	124.458	7.35353	36.9	36.9		32774	39002	909	12588	11717	32766	37207	1091	25259	24350
75	20	2015-03-10 14:58:15	Measure	126.265	7.24864	36.9	36.9		32774	39097	909	12469	11597	32766	39061	1091	23740	22867
75	21	2015-03-10 14:58:15	Measure	132.78	7.19768	36.9	36.9		32774	42273	909	12057	11184	32766	38368	1091	23223	22322
75	22	2015-03-10 14:58:15	Measure	131.901	7.23126	36.9	36.9		32774	39985	909	12114	11238	32766	37563	1091	23584	22758
75	23	2015-03-10 14:58:15	Measure	136.315	7.22222	36.9	36.9		32774	42122	909	11847	10972	32766	39314	1091	23557	22689
75	24	2015-03-10 14:58:15	Measure	151.815	7.35559	36.9	36.9		32774	38092	909	11004	10130	32766	38068	1091	25265	24378
76	1	2015-03-10 15:01:55	Measure	148.904	7.47292	36.9	36.9		32758	38029	962	11289	10346	32758	36490	1145	26967	25966
76	2	2015-03-10 15:01:55	Measure	146.692	7.29366	36.9	36.9		32758	38466	962	11400	10463	32758	35951	1145	24553	23523
76	3	2015-03-10 15:01:55	Measure	141.773	7.30726	36.9	36.9		32758	37155	962	11666	10733	32758	37365	1145	24721	23699
76	4	2015-03-10 15:01:55	Measure	141.171	7.30663	36.9	36.9		32758	38135	962	11703	10767	32758	35807	1145	24771	23755
76	5	2015-03-10 15:01:55	Measure	143.024	7.29428	36.9	36.9		32758	37378	962	11600	10663	32758	36148	1145	24633	23604
76	6	2015-03-10 15:01:55	Measure	142.022	7.32867	36.9	36.9		32758	37774	962	11656	10719	32758	35838	1145	25040	24025
76	7	2015-03-10 15:01:55	Measure	139.544	7.29724	36.9	36.9		32762	39346	821	11664	10860	32767	37691	1014	24507	23597
76	8	2015-03-10 15:01:55	Measure	141.969	7.30681	36.9	36.9		32762	40521	821	11521	10722	32767	40062	1014	24708	23765
76	9	2015-03-10 15:01:55	Measure	140.977	7.32014	36.9	36.9		32762	38553	821	11576	10778	32767	37934	1014	24939	24021
76	10	2015-03-10 15:01:55	Measure	152.069	7.3697	36.9	36.9		32762	41015	821	10990	10183	32767	38550	1014	25434	24481
76	11	2015-03-10 15:01:55	Measure	141.312	7.28445	36.9	36.9		32762	42075	821	11561	10759	32767	38081	1014	24367	23458
76	12	2015-03-10 15:01:55	Measure	141.933	7.32944	36.9	36.9		32762	40294	821	11523	10724	32767	37971	1014	24945	24046
76	13	2015-03-10 15:01:55	Measure	134.184	7.41353	36.9	36.9		32766	39970	948	12105	11178	32765	37137	1043	26160	25206
76	14	2015-03-10 15:01:55	Measure	141.224	7.31745	36.9	36.9		32766	41865	948	11696	10764	32765	36901	1043	24889	23948
76	15	2015-03-10 15:01:55	Measure	153.921	7.37183	36.9	36.9		32766	40088	948	11022	10090	32765	38309	1043	25614	24635
76	16	2015-03-10 15:01:55	Measure	141.365	7.25736	36.9	36.9		32766	39400	948	11685	10756	32765	45301	1043	24014	23011
76	17	2015-03-10 15:01:55	Measure	143.947	7.28896	36.9	36.9		32766	43381	948	11539	10612	32765	38370	1043	24472	23525
76	18	2015-03-10 15:01:55	Measure	145.135	7.31992	36.9	36.9		32766	39773	948	11473	10547	32765	36614	1043	24850	23929
76	19	2015-03-10 15:01:55	Measure	135.056	7.42585	36.9	36.9		32773	39007	916	12016	11125	32766	37218	1100	26308	25332
76	20	2015-03-10 15:01:55	Measure	140.555	7.33813	36.9	36.9		32773	39104	916	11698	10802	32766	39093	1100	25076	24079
76	21	2015-03-10 15:01:55	Measure	141.969	7.33537	36.9	36.9		32773	42283	916	11617	10722	32766	38392	1100	25201	24199
76	22	2015-03-10 15:01:55	Measure	142.04	7.31923	36.9	36.9		32773	39992	916	11615	10718	32766	37595	1100	24943	23956
76	23	2015-03-10 15:01:55	Measure	143.747	7.35129	36.9	36.9		32773	42137	916	11526	10623	32766	39361	1100	25494	24451
76	24	2015-03-10 15:01:55	Measure	151.931	7.40088	36.9	36.9		32773	38099	916	11088	10190	32766	38088	1100	25981	24993
77	1	2015-03-10 15:02:07	Measure	148.81	7.47197	36.9	36.9		32758	38028	962	11286	10345	32758	36490	1145	26954	25953
77	2	2015-03-10 15:02:07	Measure	144.49	7.28946	36.9	36.9		32758	38467	962	11514	10576	32758	35948	1145	24473	23466
77	3	2015-03-10 15:02:07	Measure	139.831	7.30424	36.9	36.9		32758	37154	962	11767	10837	32758	37363	1145	24670	23658
77	4	2015-03-10 15:02:07	Measure	139.396	7.30325	36.9	36.9		32758	38136	962	11800	10862	32758	35807	1145	24725	23709
77	5	2015-03-10 15:02:07	Measure	141.394	7.29024	36.9	36.9		32758	37378	962	11685	10748	32758	36149	1145	24586	23549
77	6	2015-03-10 15:02:07	Measure	140.548	7.32227	36.9	36.9		32758	37773	962	11730	10796	32758	35837	1145	24946	23938
77	7	2015-03-10 15:02:07	Measure	137.508	7.2965	36.9	36.9		32762	39344	821	11772	10972	32767	37690	1014	24492	23587
77	8	2015-03-10 15:02:07	Measure	139.674	7.30211	36.9	36.9		32762	40521	821	11645	10846	32767	40062	1014	24645	23701
77	9	2015-03-10 15:02:07	Measure	139.709	7.31655	36.9	36.9		32762	38554	821	11643	10844	32767	37935	1014	24895	23972
77	10	2015-03-10 15:02:07	Measure	152.213	7.37221	36.9	36.9		32762	41014	821	10976	10170	32767	38548	1014	25459	24515
77	11	2015-03-10 15:02:07	Measure	139.309	7.28026	36.9	36.9		32762	42073	821	11666	10867	32767	38075	1014	24283	23401
77	12	2015-03-10 15:02:07	Measure	140.25	7.32341	36.9	36.9		32762	40294	821	11611	10813	32767	37967	1014	24845	23964
77	13	2015-03-10 15:02:07	Measure	132.063	7.40779	36.9	36.9		32766	39970	948	12228	11302	32765	37138	1043	26088	25128
77	14	2015-03-10 15:02:07	Measure	139.015	7.31525	36.9	36.9		32766	41860	948	11809	10884	32765	36898	1043	24841	23918
77	15	2015-03-10 15:02:07	Measure	153.888	7.37235	36.9	36.9		32766	40086	948	11015	10086	32765	38302	1043	25588	24642
77	16	2015-03-10 15:02:07	Measure	139.726	7.25102	36.9	36.9		32766	39399	948	11770	10843	32765	45286	1043	23900	22925
77	17	2015-03-10 15:02:07	Measure	142.445	7.28286	36.9	36.9		32766	43380	948	11615	10689	32765	38365	1043	24368	23442
77	18	2015-03-10 15:02:07	Measure	143.616	7.31683	36.9	36.9		32766	39773	948	11549	10624	32765	36611	1043	24789	23887
77	19	2015-03-10 15:02:07	Measure	133.24	7.426	36.9	36.9		32773	39008	916	12122	11229	32766	37219	1100	26316	25334
77	20	2015-03-10 15:02:07	Measure	138.516	7.33111	36.9	36.9		32773	39104	916	11809	10913	32766	39087	1100	24958	23984
77	21	2015-03-10 15:02:07	Measure	140.864	7.33024	36.9	36.9		32773	42283	916	11672	10778	32766	38389	1100	25118	24129
77	22	2015-03-10 15:02:07	Measure	140.794	7.31549	36.9	36.9		32773	39993	916	11681	10782	32766	37590	1100	24866	23905
77	23	2015-03-10 15:02:07	Measure	142.965	7.34338	36.9	36.9		32773	42135	916	11560	10660	32766	39350	1100	25343	24343
77	24	2015-03-10 15:02:07	Measure	151.917	7.39728	36.9	36.9		32773	38098	916	11081	10185	32766	38086	1100	25923	24944
78	1	2015-03-10 15:02:20	Measure	148.905	7.47204	37	37		32758	38027	962	11278	10339	32758	36488	1145	26941	25954
78	2	2015-03-10 15:02:20	Measure	142.91	7.28696	37	37		32758	38466	962	11598	10662	32758	35946	1145	24424	23432
78	3	2015-03-10 15:02:20	Measure	138.273	7.29827	37	37		32758	37154	962	11856	10926	32758	37362	1145	24584	23577
78	4	2015-03-10 15:02:20	Measure	138.187	7.30082	37	37		32758	38136	962	11869	10931	32758	35806	1145	24684	23676
78	5	2015-03-10 15:02:20	Measure	140.686	7.28473	37	37		32758	37378	962	11724	10787	32758	36149	1145	24511	23474
78	6	2015-03-10 15:02:20	Measure	139.22	7.32036	37	37		32758	37773	962	11805	10871	32758	35835	1145	24904	23912
78	7	2015-03-10 15:02:20	Measure	136.323	7.29201	37	37		32762	39342	821	11837	11041	32767	37688	1014	24421	23526
78	8	2015-03-10 15:02:20	Measure	138.359	7.29689	37	37		32762	40521	821	11720	10921	32767	40061	1014	24570	23630
78	9	2015-03-10 15:02:20	Measure	138.342	7.31186	37	37		32762	38554	821	11721	10922	32767	37935	1014	24831	23908
78	10	2015-03-10 15:02:20	Measure	151.838	7.37162	37	37		32762	41013	821	10992	10188	32767	38545	1014	25438	24507
78	11	2015-03-10 15:02:20	Measure	137.948	7.27519	37	37		32762	42071	821	11741	10945	32767	38072	1014	24201	23332
78	12	2015-03-10 15:02:20	Measure	139.324	7.31862	37	37		32762	40294	821	11663	10865	32767	37965	1014	24771	23899
78	13	2015-03-10 15:02:20	Measure	130.787	7.40162	37	37		32766	39968	948	12304	11381	32765	37137	1043	25998	25044
78	14	2015-03-10 15:02:20	Measure	137.641	7.30982	37	37		32766	41860	948	11888	10963	32765	36896	1043	24756	23844
78	15	2015-03-10 15:02:20	Measure	153.828	7.37029	37	37		32766	40085	948	11015	10088	32765	38297	1043	25537	24614
78	16	2015-03-10 15:02:20	Measure	138.53	7.24453	37	37		32766	39399	948	11838	10911	32765	45275	1043	23791	22837
78	17	2015-03-10 15:02:20	Measure	141.694	7.27772	37	37		32766	43378	948	11653	10730	32765	38362	1043	24285	23372
78	18	2015-03-10 15:02:20	Measure	142.389	7.31212	37	37		32766	39772	948	11615	10691	32765	36609	1043	24712	23823
78	19	2015-03-10 15:02:20	Measure	132.284	7.42335	37	37		32773	39008	916	12180	11287	32766	37219	1100	26280	25298
78	20	2015-03-10 15:02:20	Measure	137.301	7.3269	37	37		32773	39104	916	11879	10983	32766	39085	1100	24894	23927
78	21	2015-03-10 15:02:20	Measure	139.933	7.32628	37	37		32773	42282	916	11723	10830	32766	38386	1100	25051	24075
78	22	2015-03-10 15:02:20	Measure	139.776	7.31181	37	37		32773	39993	916	11738	10839	32766	37586	1100	24796	23855
78	23	2015-03-10 15:02:20	Measure	142.568	7.33627	37	37		32773	42134	916	11580	10681	32766	39340	1100	25208	24246
78	24	2015-03-10 15:02:20	Measure	152.253	7.39588	37	37		32773	38098	916	11063	10167	32766	38083	1100	25889	24925
79	1	2015-03-10 15:02:32	Measure	148.738	7.47285	36.9	36.9		32758	38026	962	11277	10340	32758	36486	1145	26937	25965
79	2	2015-03-10 15:02:32	Measure	141.493	7.28261	36.9	36.9		32758	38466	962	11669	10733	32758	35945	1145	24358	23373
79	3	2015-03-10 15:02:32	Measure	136.646	7.29488	36.9	36.9		32758	37154	962	11943	11013	32758	37359	1145	24522	23531
79	4	2015-03-10 15:02:32	Measure	137.069	7.29766	36.9	36.9		32758	38135	962	11924	10988	32758	35805	1145	24633	23633
79	5	2015-03-10 15:02:32	Measure	139.785	7.28047	36.9	36.9		32758	37378	962	11767	10830	32758	36149	1145	24453	23416
79	6	2015-03-10 15:02:32	Measure	138.28	7.31483	36.9	36.9		32758	37773	962	11851	10917	32758	35834	1145	24821	23837
79	7	2015-03-10 15:02:32	Measure	135.306	7.28752	36.9	36.9		32762	39342	821	11889	11093	32767	37686	1014	24351	23465
79	8	2015-03-10 15:02:32	Measure	136.899	7.29255	36.9	36.9		32762	40520	821	11795	10998	32767	40059	1014	24505	23571
79	9	2015-03-10 15:02:32	Measure	137.425	7.30966	36.9	36.9		32762	38553	821	11764	10967	32767	37935	1014	24801	23878
79	10	2015-03-10 15:02:32	Measure	152.026	7.36874	36.9	36.9		32762	41012	821	10974	10171	32767	38545	1014	25399	24468
79	11	2015-03-10 15:02:32	Measure	136.984	7.27181	36.9	36.9		32762	42070	821	11788	10993	32767	38069	1014	24141	23286
79	12	2015-03-10 15:02:32	Measure	138.917	7.31472	36.9	36.9		32762	40293	821	11677	10880	32767	37962	1014	24704	23846
79	13	2015-03-10 15:02:32	Measure	129.509	7.3975	36.9	36.9		32766	39968	948	12376	11453	32765	37135	1043	25931	24988
79	14	2015-03-10 15:02:32	Measure	136.595	7.3052	36.9	36.9		32766	41858	948	11938	11016	32765	36894	1043	24681	23781
79	15	2015-03-10 15:02:32	Measure	153.801	7.3697	36.9	36.9		32766	40085	948	11009	10082	32765	38293	1043	25511	24606
79	16	2015-03-10 15:02:32	Measure	137.544	7.23966	36.9	36.9		32766	39398	948	11885	10960	32765	45271	1043	23718	22771
79	17	2015-03-10 15:02:32	Measure	141.05	7.27221	36.9	36.9		32766	43376	948	11679	10758	32765	38360	1043	24202	23297
79	18	2015-03-10 15:02:32	Measure	141.315	7.30565	36.9	36.9		32766	39771	948	11665	10743	32765	36608	1043	24618	23735
79	19	2015-03-10 15:02:32	Measure	131.337	7.42121	36.9	36.9		32773	39007	916	12228	11337	32766	37218	1100	26246	25269
79	20	2015-03-10 15:02:32	Measure	136.175	7.3207	36.9	36.9		32773	39104	916	11937	11041	32766	39081	1100	24794	23843
79	21	2015-03-10 15:02:32	Measure	139.506	7.32019	36.9	36.9		32773	42282	916	11739	10846	32766	38384	1100	24959	23992
79	22	2015-03-10 15:02:32	Measure	138.831	7.30616	36.9	36.9		32773	39992	916	11782	10885	32766	37584	1100	24709	23778
79	23	2015-03-10 15:02:32	Measure	141.795	7.32894	36.9	36.9		32773	42131	916	11611	10716	32766	39336	1100	25094	24146
79	24	2015-03-10 15:02:32	Measure	152.263	7.39448	36.9	36.9		32773	38098	916	11055	10159	32766	38081	1100	25861	24906
80	1	2015-03-10 15:02:44	Measure	148.74	7.47182	36.9	36.9		32758	38026	962	11272	10335	32758	36485	1145	26916	25951
80	2	2015-03-10 15:02:44	Measure	140.374	7.2804	36.9	36.9		32758	38465	962	11725	10791	32758	35944	1145	24321	23343
80	3	2015-03-10 15:02:44	Measure	135.496	7.29127	36.9	36.9		32758	37154	962	12006	11076	32758	37358	1145	24468	23482
80	4	2015-03-10 15:02:44	Measure	136.064	7.29538	36.9	36.9		32758	38135	962	11978	11042	32758	35804	1145	24594	23602
80	5	2015-03-10 15:02:44	Measure	139.395	7.27511	36.9	36.9		32758	37378	962	11784	10847	32758	36149	1145	24381	23343
80	6	2015-03-10 15:02:44	Measure	137.162	7.31034	36.9	36.9		32758	37772	962	11909	10977	32758	35834	1145	24761	23776
80	7	2015-03-10 15:02:44	Measure	134.335	7.28458	36.9	36.9		32762	39341	821	11940	11146	32767	37685	1014	24306	23425
80	8	2015-03-10 15:02:44	Measure	135.696	7.28711	36.9	36.9		32762	40518	821	11858	11064	32767	40059	1014	24431	23497
80	9	2015-03-10 15:02:44	Measure	136.552	7.30512	36.9	36.9		32762	38553	821	11810	11013	32767	37934	1014	24735	23816
80	10	2015-03-10 15:02:44	Measure	152.011	7.36844	36.9	36.9		32762	41011	821	10969	10167	32767	38543	1014	25386	24464
80	11	2015-03-10 15:02:44	Measure	135.88	7.26843	36.9	36.9		32762	42069	821	11846	11053	32767	38068	1014	24091	23240
80	12	2015-03-10 15:02:44	Measure	138.134	7.30781	36.9	36.9		32762	40293	821	11717	10920	32767	37962	1014	24610	23752
80	13	2015-03-10 15:02:44	Measure	128.669	7.39052	36.9	36.9		32766	39967	948	12422	11501	32765	37134	1043	25830	24893
80	14	2015-03-10 15:02:44	Measure	135.796	7.29991	36.9	36.9		32766	41857	948	11979	11058	32765	36893	1043	24603	23709
80	15	2015-03-10 15:02:44	Measure	153.929	7.36632	36.9	36.9		32766	40084	948	10997	10071	32765	38291	1043	25456	24560
80	16	2015-03-10 15:02:44	Measure	136.637	7.23258	36.9	36.9		32766	39397	948	11931	11008	32765	45266	1043	23613	22675
80	17	2015-03-10 15:02:44	Measure	140.515	7.2664	36.9	36.9		32766	43375	948	11703	10783	32765	38358	1043	24115	23218
80	18	2015-03-10 15:02:44	Measure	140.357	7.30065	36.9	36.9		32766	39771	948	11714	10792	32765	36607	1043	24544	23667
80	19	2015-03-10 15:02:44	Measure	130.656	7.41723	36.9	36.9		32773	39008	916	12267	11374	32766	37217	1100	26186	25215
80	20	2015-03-10 15:02:44	Measure	135.262	7.31413	36.9	36.9		32773	39103	916	11984	11090	32766	39078	1100	24694	23754
80	21	2015-03-10 15:02:44	Measure	139.031	7.31366	36.9	36.9		32773	42281	916	11760	10868	32766	38382	1100	24862	23903
80	22	2015-03-10 15:02:44	Measure	138.186	7.30403	36.9	36.9		32773	39992	916	11814	10917	32766	37581	1100	24665	23749
80	23	2015-03-10 15:02:44	Measure	141.328	7.32352	36.9	36.9		32773	42131	916	11632	10737	32766	39334	1100	25013	24072
80	24	2015-03-10 15:02:44	Measure	152.15	7.39448	36.9	36.9		32773	38098	916	11056	10160	32766	38080	1100	25856	24906
81	1	2015-03-10 15:02:56	Measure	148.56	7.47086	36.9	36.9		32758	38025	962	11283	10348	32758	36484	1145	26896	25938
81	2	2015-03-10 15:02:56	Measure	139.604	7.27642	36.9	36.9		32758	38465	962	11773	10839	32758	35943	1145	24259	23289
81	3	2015-03-10 15:02:56	Measure	134.817	7.28648	36.9	36.9		32758	37154	962	12051	11121	32758	37358	1145	24403	23417
81	4	2015-03-10 15:02:56	Measure	135.465	7.29134	36.9	36.9		32758	38135	962	12018	11082	32758	35803	1145	24531	23547
81	5	2015-03-10 15:02:56	Measure	138.72	7.27114	36.9	36.9		32758	37377	962	11824	10890	32758	36148	1145	24320	23289
81	6	2015-03-10 15:02:56	Measure	136.841	7.30769	36.9	36.9		32758	37772	962	11932	11000	32758	35832	1145	24709	23740
81	7	2015-03-10 15:02:56	Measure	133.715	7.27847	36.9	36.9		32762	39340	821	11980	11188	32767	37683	1014	24214	23342
81	8	2015-03-10 15:02:56	Measure	135.149	7.28153	36.9	36.9		32762	40518	821	11895	11101	32767	40057	1014	24349	23421
81	9	2015-03-10 15:02:56	Measure	136.285	7.3019	36.9	36.9		32762	38553	821	11830	11033	32767	37934	1014	24691	23772
81	10	2015-03-10 15:02:56	Measure	152.021	7.36704	36.9	36.9		32762	41011	821	10972	10170	32767	38542	1014	25363	24445
81	11	2015-03-10 15:02:56	Measure	135.132	7.26159	36.9	36.9		32762	42068	821	11894	11102	32767	38067	1014	23994	23147
81	12	2015-03-10 15:02:56	Measure	137.571	7.30192	36.9	36.9		32762	40291	821	11750	10957	32767	37960	1014	24521	23672
81	13	2015-03-10 15:02:56	Measure	127.693	7.38515	36.9	36.9		32766	39965	948	12486	11569	32765	37134	1043	25757	24820
81	14	2015-03-10 15:02:56	Measure	134.966	7.29536	36.9	36.9		32766	41856	948	12031	11112	32765	36891	1043	24530	23647
81	15	2015-03-10 15:02:56	Measure	153.938	7.36617	36.9	36.9		32766	40083	948	10998	10074	32765	38290	1043	25449	24558
81	16	2015-03-10 15:02:56	Measure	136.15	7.2269	36.9	36.9		32766	39397	948	11964	11041	32765	45263	1043	23530	22598
81	17	2015-03-10 15:02:56	Measure	140.32	7.2606	36.9	36.9		32766	43375	948	11718	10798	32765	38357	1043	24032	23139
81	18	2015-03-10 15:02:56	Measure	139.918	7.29609	36.9	36.9		32766	39770	948	11741	10821	32765	36606	1043	24476	23605
81	19	2015-03-10 15:02:56	Measure	130.11	7.41392	36.9	36.9		32773	39006	916	12302	11413	32766	37216	1100	26135	25170
81	20	2015-03-10 15:02:56	Measure	134.306	7.30822	36.9	36.9		32773	39102	916	12044	11152	32766	39077	1100	24611	23674
81	21	2015-03-10 15:02:56	Measure	138.53	7.30713	36.9	36.9		32773	42280	916	11791	10901	32766	38380	1100	24765	23814
81	22	2015-03-10 15:02:56	Measure	138.032	7.29889	36.9	36.9		32773	39992	916	11827	10930	32766	37579	1100	24585	23679
81	23	2015-03-10 15:02:56	Measure	140.813	7.31627	36.9	36.9		32773	42130	916	11664	10770	32766	39330	1100	24899	23973
81	24	2015-03-10 15:02:56	Measure	152.318	7.39293	36.9	36.9		32773	38097	916	11049	10155	32766	38079	1100	25830	24885
82	1	2015-03-10 15:03:08	Measure	148.683	7.47086	36.9	36.9		32758	38025	962	11283	10348	32758	36482	1145	26881	25938
82	2	2015-03-10 15:03:08	Measure	139.033	7.27053	36.9	36.9		32758	38465	962	11813	10879	32758	35943	1145	24180	23209
82	3	2015-03-10 15:03:08	Measure	133.822	7.28154	36.9	36.9		32758	37154	962	12118	11189	32758	37357	1145	24331	23350
82	4	2015-03-10 15:03:08	Measure	134.924	7.28803	36.9	36.9		32758	38135	962	12058	11122	32758	35803	1145	24487	23502
82	5	2015-03-10 15:03:08	Measure	138.516	7.26438	36.9	36.9		32758	37377	962	11843	10909	32758	36148	1145	24228	23197
82	6	2015-03-10 15:03:08	Measure	136.055	7.30335	36.9	36.9		32758	37772	962	11985	11054	32758	35831	1145	24642	23681
82	7	2015-03-10 15:03:08	Measure	133.074	7.27295	36.9	36.9		32762	39340	821	12027	11235	32767	37682	1014	24134	23267
82	8	2015-03-10 15:03:08	Measure	134.314	7.27719	36.9	36.9		32762	40517	821	11951	11159	32767	40057	1014	24290	23362
82	9	2015-03-10 15:03:08	Measure	135.704	7.29735	36.9	36.9		32762	38552	821	11870	11075	32767	37933	1014	24624	23710
82	10	2015-03-10 15:03:08	Measure	151.946	7.36644	36.9	36.9		32762	41011	821	10982	10180	32767	38542	1014	25355	24437
82	11	2015-03-10 15:03:08	Measure	134.412	7.25887	36.9	36.9		32762	42068	821	11945	11153	32767	38065	1014	23948	23110
82	12	2015-03-10 15:03:08	Measure	137.422	7.29773	36.9	36.9		32762	40291	821	11766	10973	32767	37959	1014	24460	23615
82	13	2015-03-10 15:03:08	Measure	127.267	7.37802	36.9	36.9		32766	39965	948	12522	11605	32765	37133	1043	25655	24723
82	14	2015-03-10 15:03:08	Measure	134.725	7.29125	36.9	36.9		32766	41855	948	12052	11134	32765	36891	1043	24474	23591
82	15	2015-03-10 15:03:08	Measure	153.779	7.36573	36.9	36.9		32766	40082	948	11011	10088	32765	38290	1043	25444	24552
82	16	2015-03-10 15:03:08	Measure	135.821	7.22366	36.9	36.9		32766	39396	948	11989	11068	32765	45261	1043	23483	22554
82	17	2015-03-10 15:03:08	Measure	139.866	7.25531	36.9	36.9		32766	43374	948	11750	10831	32765	38357	1043	23961	23067
82	18	2015-03-10 15:03:08	Measure	139.553	7.2916	36.9	36.9		32766	39769	948	11767	10849	32765	36605	1043	24410	23544
82	19	2015-03-10 15:03:08	Measure	129.56	7.4098	36.9	36.9		32773	39006	916	12345	11456	32766	37215	1100	26074	25114
82	20	2015-03-10 15:03:08	Measure	134.068	7.30261	36.9	36.9		32773	39102	916	12066	11174	32766	39076	1100	24531	23598
82	21	2015-03-10 15:03:08	Measure	138.001	7.30104	36.9	36.9		32773	42278	916	11827	10939	32766	38379	1100	24678	23731
82	22	2015-03-10 15:03:08	Measure	137.762	7.29493	36.9	36.9		32773	39991	916	11848	10953	32766	37578	1100	24527	23625
82	23	2015-03-10 15:03:08	Measure	140.76	7.30719	36.9	36.9		32773	42129	916	11673	10780	32766	39330	1100	24776	23849
82	24	2015-03-10 15:03:08	Measure	152.421	7.39087	36.9	36.9		32773	38096	916	11048	10156	32766	38078	1100	25797	24857
83	1	2015-03-10 15:03:21	Measure	148.395	7.47101	36.9	36.9		32758	38024	962	11291	10359	32758	36483	1145	26891	25940
83	2	2015-03-10 15:03:21	Measure	137.837	7.26824	36.9	36.9		32758	38464	962	11875	10944	32758	35942	1145	24142	23178
83	3	2015-03-10 15:03:21	Measure	132.995	7.27763	36.9	36.9		32758	37153	962	12162	11235	32758	37356	1145	24274	23297
83	4	2015-03-10 15:03:21	Measure	134.219	7.28384	36.9	36.9		32758	38134	962	12093	11160	32758	35802	1145	24422	23445
83	5	2015-03-10 15:03:21	Measure	137.94	7.25895	36.9	36.9		32758	37377	962	11872	10938	32758	36148	1145	24154	23123
83	6	2015-03-10 15:03:21	Measure	135.392	7.29746	36.9	36.9		32758	37771	962	12018	11089	32758	35831	1145	24563	23601
83	7	2015-03-10 15:03:21	Measure	132.655	7.26706	36.9	36.9		32762	39339	821	12046	11256	32767	37681	1014	24050	23187
83	8	2015-03-10 15:03:21	Measure	133.385	7.27131	36.9	36.9		32762	40517	821	12003	11211	32767	40056	1014	24207	23282
83	9	2015-03-10 15:03:21	Measure	135.259	7.29347	36.9	36.9		32762	38552	821	11892	11097	32767	37934	1014	24576	23657
83	10	2015-03-10 15:03:21	Measure	152.105	7.36526	36.9	36.9		32762	41011	821	10970	10168	32767	38542	1014	25339	24421
83	11	2015-03-10 15:03:21	Measure	133.727	7.25307	36.9	36.9		32762	42067	821	11981	11190	32767	38063	1014	23861	23031
83	12	2015-03-10 15:03:21	Measure	136.851	7.29302	36.9	36.9		32762	40291	821	11795	11002	32767	37957	1014	24387	23551
83	13	2015-03-10 15:03:21	Measure	126.961	7.37155	36.9	36.9		32766	39964	948	12535	11620	32765	37132	1043	25561	24635
83	14	2015-03-10 15:03:21	Measure	133.956	7.28472	36.9	36.9		32766	41854	948	12093	11176	32765	36890	1043	24380	23502
83	15	2015-03-10 15:03:21	Measure	154.043	7.36433	36.9	36.9		32766	40082	948	10994	10071	32765	38289	1043	25420	24533
83	16	2015-03-10 15:03:21	Measure	135.127	7.21724	36.9	36.9		32766	39395	948	12024	11105	32765	45257	1043	23389	22467
83	17	2015-03-10 15:03:21	Measure	139.596	7.24972	36.9	36.9		32766	43373	948	11759	10842	32765	38355	1043	23876	22991
83	18	2015-03-10 15:03:21	Measure	139.092	7.2866	36.9	36.9		32766	39769	948	11789	10871	32765	36604	1043	24336	23476
83	19	2015-03-10 15:03:21	Measure	129.264	7.40501	36.9	36.9		32773	39005	916	12357	11470	32766	37215	1100	26009	25049
83	20	2015-03-10 15:03:21	Measure	133.092	7.29848	36.9	36.9		32773	39102	916	12121	11229	32766	39074	1100	24468	23542
83	21	2015-03-10 15:03:21	Measure	137.445	7.29371	36.9	36.9		32773	42278	916	11855	10967	32766	38378	1100	24574	23631
83	22	2015-03-10 15:03:21	Measure	136.953	7.29111	36.9	36.9		32773	39990	916	11889	10996	32766	37576	1100	24465	23573
83	23	2015-03-10 15:03:21	Measure	140.277	7.30199	36.9	36.9		32773	42129	916	11696	10803	32766	39327	1100	24694	23778
83	24	2015-03-10 15:03:21	Measure	152.303	7.39124	36.9	36.9		32773	38096	916	11050	10158	32766	38077	1100	25797	24862
84	1	2015-03-10 15:03:33	Measure	148.806	7.46939	36.9	36.9		32758	38024	962	11263	10330	32758	36481	1145	26854	25918
[truncated: 5,183 more rows]

## Sheet: Rate Data
Num Rates:	12	pH:	Average:	3	Offset:	1	Delta (mPh):	500	Method:	Line Fit
Volume:	7	O2:							Method:	Continuous Avg.
		Ppr:			Offset:	1			Method:	Variable BC	Buffer Capacity	7.8000e-004
If a rate is written in RED, it is because a level lower than the minimum threshold was used.
O2 min. Level:	10
Rate	Tick1	Tick2	Time	Well	ECAR (mpH/min)	OCR (pMoles/min)	PPR (pMoles/min)	OCR/ECAR	ECAR (Norm.)(mpH/min)	OCR (Norm.)(pMoles/min)	PPR (Norm.)(pMoles/min)	OCR/ECAR (Norm.)	ECAR (% Base Line)(mpH/min)	OCR (% Base Line)(pMoles/min)	PPR (% Base Line)(pMoles/min)	OCR/ECAR (% Base Line)	ECAR (Norm. & % Base Line)(mpH/min)	OCR (Norm. & % Base Line)(pMoles/min)	PPR (Norm. & % Base Line)(pMoles/min)	OCR/ECAR (Norm. & % Base Line)
1	1	25	2015-03-10 14:38:33	1	-0.302199	5.82326	-6.64961	-19.2696	-0.302199	5.82326	-6.64961	-19.2696	100	100	100	100	100	100	100	100
2	26	50	2015-03-10 14:47:05	1	-0.498933	9.03076	-7.80348	-18.1002	-0.498933	9.03076	-7.80348	-18.1002	100	100	100	100	100	100	100	100
3	51	75	2015-03-10 14:55:48	1	-0.0291515	8.81212	-5.61485	-302.288	-0.0291515	8.81212	-5.61485	-302.288	100	100	100	100	100	100	100	100
4	76	100	2015-03-10 15:04:21	1	-0.459411	8.13565	-7.52088	-17.7089	-0.459411	8.13565	-7.52088	-17.7089	100	100	100	100	100	100	100	100
5	101	125	2015-03-10 15:12:54	1	-0.1591	6.5409	-5.97615	-41.1118	-0.1591	6.5409	-5.97615	-41.1118	100	100	100	100	100	100	100	100
6	126	150	2015-03-10 15:21:37	1	-0.0760382	8.08912	-5.4488	-106.382	-0.0760382	8.08912	-5.4488	-106.382	100	100	100	100	100	100	100	100
7	151	175	2015-03-10 15:30:10	1	-0.430937	6.01499	-6.85966	-13.9579	-0.430937	6.01499	-6.85966	-13.9579	100	100	100	100	100	100	100	100
8	176	200	2015-03-10 15:38:53	1	-0.995433	7.01072	-10.7047	-7.04289	-0.995433	7.01072	-10.7047	-7.04289	100	100	100	100	100	100	100	100
9	201	225	2015-03-10 15:46:56	1	-0.939588	11.0918	-9.48186	-11.805	-0.939588	11.0918	-9.48186	-11.805	100	100	100	100	100	100	100	100
10	226	250	2015-03-10 15:54:12	1	0.641151	9.91999	0.0610571	15.4722	0.641151	9.91999	0.0610571	15.4722	100	100	100	100	100	100	100	100
11	251	275	2015-03-10 16:01:20	1	0.831091	9.43049	1.96364	11.3471	0.831091	9.43049	1.96364	11.3471	100	100	100	100	100	100	100	100
12	276	299	2015-03-10 16:08:25	1	0.372316	9.88041	-0.506112	26.5377	0.372316	9.88041	-0.506112	26.5377	100	100	100	100	100	100	100	100
1	1	25	2015-03-10 14:38:33	2	4.17814	228.963	34.1677	54.8003	0	0	0	0	151.173	105.041	129.7	0.69484	0	0	0	0
2	26	50	2015-03-10 14:47:05	2	2.76381	217.975	26.3435	78.8675	0	0	0	0	100	100	100	1	0	0	0	0
3	51	75	2015-03-10 14:55:48	2	16.0333	192.846	128.544	12.0278	0	0	0	0	580.117	88.4716	487.951	0.152507	0	0	0	0
4	76	100	2015-03-10 15:04:21	2	20.9706	181.891	185.079	8.67358	0	0	0	0	758.759	83.4457	702.559	0.109977	0	0	0	0
5	101	125	2015-03-10 15:12:54	2	22.9101	178.53	218.187	7.79261	0	0	0	0	828.933	81.9038	828.236	0.0988063	0	0	0	0
6	126	150	2015-03-10 15:21:37	2	15.5564	141.67	139.529	9.10685	0	0	0	0	562.862	64.9938	529.653	0.11547	0	0	0	0
7	151	175	2015-03-10 15:30:10	2	17.5699	132.458	150.277	7.53892	0	0	0	0	635.713	60.7676	570.449	0.0955897	0	0	0	0
8	176	200	2015-03-10 15:38:53	2	27.7043	40.6577	243.964	1.46756	0	0	0	0	1002.4	18.6525	926.087	0.0186079	0	0	0	0
9	201	225	2015-03-10 15:46:56	2	24.425	40.4168	220.184	1.65473	0	0	0	0	883.745	18.542	835.819	0.0209811	0	0	0	0
10	226	250	2015-03-10 15:54:12	2	43.3159	41.927	442.152	0.967937	0	0	0	0	1567.25	19.2348	1678.41	0.0122729	0	0	0	0
11	251	275	2015-03-10 16:01:20	2	38.9262	35.5217	447.989	0.912541	0	0	0	0	1408.43	16.2963	1700.56	0.0115705	0	0	0	0
12	276	299	2015-03-10 16:08:25	2	32.5594	32.8099	380.525	1.00769	0	0	0	0	1178.06	15.0522	1444.47	0.012777	0	0	0	0
1	1	25	2015-03-10 14:38:33	3	5.95042	252.351	42.6636	42.4089	0	0	0	0	122.917	103.468	111.437	0.841772	0	0	0	0
2	26	50	2015-03-10 14:47:05	3	4.84101	243.892	38.2848	50.3805	0	0	0	0	100	100	100	1	0	0	0	0
3	51	75	2015-03-10 14:55:48	3	18.1746	213.998	141.462	11.7746	0	0	0	0	375.429	87.7427	369.499	0.233713	0	0	0	0
4	76	100	2015-03-10 15:04:21	3	23.0435	202.968	197.802	8.80803	0	0	0	0	476.006	83.2202	516.659	0.17483	0	0	0	0
5	101	125	2015-03-10 15:12:54	3	25.143	203.278	232.025	8.08487	0	0	0	0	519.375	83.3474	606.051	0.160476	0	0	0	0
6	126	150	2015-03-10 15:21:37	3	17.7593	163.698	157.45	9.21762	0	0	0	0	366.85	67.119	411.261	0.18296	0	0	0	0
7	151	175	2015-03-10 15:30:10	3	19.1265	154.565	164.138	8.0812	0	0	0	0	395.094	63.3744	428.729	0.160403	0	0	0	0
8	176	200	2015-03-10 15:38:53	3	24.49	85.0727	216.421	3.47377	0	0	0	0	505.886	34.8813	565.292	0.0689508	0	0	0	0
9	201	225	2015-03-10 15:46:56	3	22.2367	90.5723	197.799	4.07309	0	0	0	0	459.341	37.1362	516.651	0.0808466	0	0	0	0
10	226	250	2015-03-10 15:54:12	3	20.118	82.3607	180.841	4.09388	0	0	0	0	415.575	33.7693	472.359	0.0812592	0	0	0	0
11	251	275	2015-03-10 16:01:20	3	18.8554	79.5234	169.905	4.21753	0	0	0	0	389.494	32.606	443.793	0.0837136	0	0	0	0
12	276	299	2015-03-10 16:08:25	3	17.5816	79.3772	156.975	4.5148	0	0	0	0	363.18	32.546	410.02	0.089614	0	0	0	0
1	1	25	2015-03-10 14:38:33	4	2.52886	200.571	21.7765	79.3128	0	0	0	0	254.355	101.09	174.112	0.397437	0	0	0	0
2	26	50	2015-03-10 14:47:05	4	0.994227	198.408	12.5072	199.561	0	0	0	0	100	100	100	1	0	0	0	0
3	51	75	2015-03-10 14:55:48	4	11.85	178.928	91.6814	15.0993	0	0	0	0	1191.88	90.1815	733.027	0.0756629	0	0	0	0
4	76	100	2015-03-10 15:04:21	4	16.8598	166.372	142.111	9.86797	0	0	0	0	1695.77	83.8533	1136.23	0.0494485	0	0	0	0
5	101	125	2015-03-10 15:12:54	4	18.3699	161.943	166.778	8.81569	0	0	0	0	1847.66	81.6211	1333.45	0.0441755	0	0	0	0
6	126	150	2015-03-10 15:21:37	4	16.7811	156.353	148.445	9.3172	0	0	0	0	1687.85	78.8035	1186.87	0.0466886	0	0	0	0
7	151	175	2015-03-10 15:30:10	4	21.1844	150.13	187.296	7.08681	0	0	0	0	2130.74	75.6669	1497.5	0.035512	0	0	0	0
8	176	200	2015-03-10 15:38:53	4	24.5544	46.2639	224.024	1.88414	0	0	0	0	2469.7	23.3175	1791.16	0.00944142	0	0	0	0
9	201	225	2015-03-10 15:46:56	4	23.149	51.7377	213.72	2.23499	0	0	0	0	2328.34	26.0764	1708.77	0.0111995	0	0	0	0
10	226	250	2015-03-10 15:54:12	4	33.8296	50.4593	340.488	1.49157	0	0	0	0	3402.6	25.432	2722.33	0.00747429	0	0	0	0
11	251	275	2015-03-10 16:01:20	4	31.3911	45.5368	344.61	1.45063	0	0	0	0	3157.34	22.951	2755.29	0.0072691	0	0	0	0
12	276	299	2015-03-10 16:08:25	4	24.2965	42.4351	271.052	1.74655	0	0	0	0	2443.76	21.3877	2167.16	0.00875198	0	0	0	0
1	1	25	2015-03-10 14:38:33	5	8.55701	141.445	61.8127	16.5297	0	0	0	0	118.284	105.575	109.726	0.892556	0	0	0	0
2	26	50	2015-03-10 14:47:05	5	7.23432	133.976	56.3335	18.5195	0	0	0	0	100	100	100	1	0	0	0	0
3	51	75	2015-03-10 14:55:48	5	22.4154	114.776	181.288	5.12042	0	0	0	0	309.848	85.669	321.813	0.276488	0	0	0	0
4	76	100	2015-03-10 15:04:21	5	27.136	105.952	245.133	3.90447	0	0	0	0	375.101	79.0824	435.145	0.21083	0	0	0	0
5	101	125	2015-03-10 15:12:54	5	28.7434	107.87	279.61	3.75286	0	0	0	0	397.32	80.5142	496.348	0.202643	0	0	0	0
6	126	150	2015-03-10 15:21:37	5	21.7249	86.8494	199.187	3.99769	0	0	0	0	300.303	64.8245	353.586	0.215863	0	0	0	0
7	151	175	2015-03-10 15:30:10	5	21.7773	87.0706	191.032	3.99822	0	0	0	0	301.028	64.9896	339.109	0.215892	0	0	0	0
8	176	200	2015-03-10 15:38:53	5	33.4256	26.0513	306.371	0.77938	0	0	0	0	462.042	19.4447	543.852	0.0420842	0	0	0	0
9	201	225	2015-03-10 15:46:56	5	29.7528	31.8769	279.886	1.07139	0	0	0	0	411.273	23.7929	496.837	0.0578519	0	0	0	0
10	226	250	2015-03-10 15:54:12	5	50.038	23.081	549.096	0.46127	0	0	0	0	691.675	17.2277	974.722	0.0249072	0	0	0	0
11	251	275	2015-03-10 16:01:20	5	45.0514	21.7818	561.435	0.483487	0	0	0	0	622.746	16.258	996.626	0.0261069	0	0	0	0
12	276	299	2015-03-10 16:08:25	5	37.9029	20.3794	476.36	0.537674	0	0	0	0	523.932	15.2112	845.607	0.0290328	0	0	0	0
1	1	25	2015-03-10 14:38:33	6	4.31118	188.207	31.1252	43.6555	0	0	0	0	138.07	103.704	128.433	0.751097	0	0	0	0
2	26	50	2015-03-10 14:47:05	6	3.12246	181.485	24.2346	58.1224	0	0	0	0	100	100	100	1	0	0	0	0
3	51	75	2015-03-10 14:55:48	6	16.8997	160.36	123.827	9.48897	0	0	0	0	541.229	88.3603	510.952	0.163259	0	0	0	0
4	76	100	2015-03-10 15:04:21	6	22.1212	153.586	179.413	6.94293	0	0	0	0	708.454	84.6275	740.316	0.119454	0	0	0	0
5	101	125	2015-03-10 15:12:54	6	24.0646	151.296	210.097	6.2871	0	0	0	0	770.693	83.3659	866.929	0.10817	0	0	0	0
6	126	150	2015-03-10 15:21:37	6	21.3076	143.473	178.752	6.7334	0	0	0	0	682.398	79.055	737.591	0.115849	0	0	0	0
7	151	175	2015-03-10 15:30:10	6	25.3104	138.204	215.417	5.46034	0	0	0	0	810.593	76.1517	888.883	0.0939457	0	0	0	0
8	176	200	2015-03-10 15:38:53	6	25.9317	68.6344	217.959	2.64674	0	0	0	0	830.488	37.8183	899.371	0.0455374	0	0	0	0
9	201	225	2015-03-10 15:46:56	6	24.9249	77.3268	209.946	3.1024	0	0	0	0	798.244	42.6079	866.308	0.053377	0	0	0	0
10	226	250	2015-03-10 15:54:12	6	24.0617	73.7304	208.695	3.06422	0	0	0	0	770.601	40.6262	861.145	0.0527202	0	0	0	0
11	251	275	2015-03-10 16:01:20	6	22.9441	70.5829	203.135	3.0763	0	0	0	0	734.809	38.8919	838.203	0.0529279	0	0	0	0
12	276	299	2015-03-10 16:08:25	6	21.5389	66.8982	189.611	3.10593	0	0	0	0	689.805	36.8616	782.397	0.0534377	0	0	0	0
1	1	25	2015-03-10 14:38:33	7	10.2678	201.177	75.6085	19.593	0	0	0	0	208.079	98.4018	185.663	0.472907	0	0	0	0
2	26	50	2015-03-10 14:47:05	7	4.93457	204.444	40.7234	41.431	0	0	0	0	100	100	100	1	0	0	0	0
3	51	75	2015-03-10 14:55:48	7	23.5818	161.137	181.321	6.83313	0	0	0	0	477.889	78.8174	445.249	0.164928	0	0	0	0
4	76	100	2015-03-10 15:04:21	7	27.6196	156.659	244.926	5.67201	0	0	0	0	559.717	76.6267	601.438	0.136903	0	0	0	0
5	101	125	2015-03-10 15:12:54	7	26.7845	156.58	258.014	5.84591	0	0	0	0	542.792	76.5881	633.575	0.1411	0	0	0	0
6	126	150	2015-03-10 15:21:37	7	19.2477	123.192	166.541	6.40037	0	0	0	0	390.058	60.2573	408.957	0.154483	0	0	0	0
7	151	175	2015-03-10 15:30:10	7	21.9001	123.684	187.039	5.64766	0	0	0	0	443.809	60.4978	459.291	0.136315	0	0	0	0
8	176	200	2015-03-10 15:38:53	7	30.1584	46.1915	255.315	1.53163	0	0	0	0	611.166	22.5937	626.948	0.0369683	0	0	0	0
9	201	225	2015-03-10 15:46:56	7	25.4295	45.0646	217.665	1.77214	0	0	0	0	515.334	22.0425	534.496	0.0427733	0	0	0	0
10	226	250	2015-03-10 15:54:12	7	44.4892	49.9762	420.475	1.12333	0	0	0	0	901.582	24.445	1032.51	0.0271134	0	0	0	0
11	251	275	2015-03-10 16:01:20	7	46.898	41.6147	545.449	0.887344	0	0	0	0	950.398	20.3551	1339.4	0.0214174	0	0	0	0
12	276	299	2015-03-10 16:08:25	7	33.5992	39.3417	399.551	1.17091	0	0	0	0	680.894	19.2433	981.133	0.0282618	0	0	0	0
1	1	25	2015-03-10 14:38:33	8	5.59338	231.331	41.8461	41.358	0	0	0	0	126.694	101.861	117.319	0.803991	0	0	0	0
2	26	50	2015-03-10 14:47:05	8	4.41486	227.105	35.6685	51.4409	0	0	0	0	100	100	100	1	0	0	0	0
3	51	75	2015-03-10 14:55:48	8	16.882	196.424	132.562	11.6351	0	0	0	0	382.389	86.4905	371.649	0.226185	0	0	0	0
4	76	100	2015-03-10 15:04:21	8	22.4781	189.472	194.473	8.42917	0	0	0	0	509.146	83.4293	545.222	0.163861	0	0	0	0
5	101	125	2015-03-10 15:12:54	8	24.2981	187.33	227.206	7.70966	0	0	0	0	550.371	82.4863	636.994	0.149874	0	0	0	0
6	126	150	2015-03-10 15:21:37	8	23.4163	164.059	207.302	7.00619	0	0	0	0	530.396	72.2393	581.191	0.136199	0	0	0	0
7	151	175	2015-03-10 15:30:10	8	24.8062	171.67	218.96	6.92042	0	0	0	0	561.88	75.5905	613.874	0.134532	0	0	0	0
8	176	200	2015-03-10 15:38:53	8	37.2264	51.4596	346.866	1.38234	0	0	0	0	843.205	22.659	972.471	0.0268725	0	0	0	0
9	201	225	2015-03-10 15:46:56	8	34.915	51.4165	334.275	1.47262	0	0	0	0	790.851	22.64	937.172	0.0286274	0	0	0	0
10	226	250	2015-03-10 15:54:12	8	47.7874	57.5852	519.018	1.20503	0	0	0	0	1082.42	25.3562	1455.12	0.0234255	0	0	0	0
11	251	275	2015-03-10 16:01:20	8	47.3263	45.2182	579.387	0.955456	0	0	0	0	1071.98	19.9107	1624.36	0.0185739	0	0	0	0
12	276	299	2015-03-10 16:08:25	8	39.6024	44.249	489.836	1.11733	0	0	0	0	897.024	19.484	1373.3	0.0217207	0	0	0	0
1	1	25	2015-03-10 14:38:33	9	6.65314	164.925	45.2712	24.789	0	0	0	0	165.663	97.5122	147.88	0.588619	0	0	0	0
2	26	50	2015-03-10 14:47:05	9	4.01608	169.133	30.6135	42.1138	0	0	0	0	100	100	100	1	0	0	0	0
3	51	75	2015-03-10 14:55:48	9	16.2043	143.393	120.625	8.84908	0	0	0	0	403.486	84.7816	394.027	0.210123	0	0	0	0
4	76	100	2015-03-10 15:04:21	9	20.863	135.855	171.454	6.51177	0	0	0	0	519.488	80.3247	560.059	0.154623	0	0	0	0
5	101	125	2015-03-10 15:12:54	9	22.5374	136.863	200.209	6.0727	0	0	0	0	561.179	80.9204	653.99	0.144197	0	0	0	0
6	126	150	2015-03-10 15:21:37	9	22.3762	127.495	194.598	5.69778	0	0	0	0	557.165	75.3815	635.662	0.135295	0	0	0	0
7	151	175	2015-03-10 15:30:10	9	25.1711	129.432	222.234	5.14209	0	0	0	0	626.757	76.5268	725.937	0.1221	0	0	0	0
8	176	200	2015-03-10 15:38:53	9	26.8676	73.6966	239.041	2.74295	0	0	0	0	669.001	43.5732	780.837	0.0651318	0	0	0	0
9	201	225	2015-03-10 15:46:56	9	25.577	74.8437	232.11	2.92621	0	0	0	0	636.864	44.2515	758.194	0.0694834	0	0	0	0
10	226	250	2015-03-10 15:54:12	9	23.6451	75.5823	220.023	3.19654	0	0	0	0	588.759	44.6882	718.714	0.0759023	0	0	0	0
11	251	275	2015-03-10 16:01:20	9	21.9609	64.3393	208.349	2.92971	0	0	0	0	546.825	38.0407	680.579	0.0695665	0	0	0	0
12	276	299	2015-03-10 16:08:25	9	20.5955	63.1498	194.805	3.06619	0	0	0	0	512.827	37.3375	636.338	0.0728071	0	0	0	0
1	1	25	2015-03-10 14:38:33	10	-0.832259	-1.08995	-4.39708	1.30963	-0.832259	-1.08995	-4.39708	1.30963	100	100	100	100	100	100	100	100
2	26	50	2015-03-10 14:47:05	10	0.709098	3.93043	4.36047	5.54286	0.709098	3.93043	4.36047	5.54286	100	100	100	100	100	100	100	100
3	51	75	2015-03-10 14:55:48	10	-0.658396	-0.868356	-1.8218	1.3189	-0.658396	-0.868356	-1.8218	1.3189	100	100	100	100	100	100	100	100
4	76	100	2015-03-10 15:04:21	10	-0.820322	3.1533	-2.72703	-3.84398	-0.820322	3.1533	-2.72703	-3.84398	100	100	100	100	100	100	100	100
5	101	125	2015-03-10 15:12:54	10	-0.894861	3.91465	-2.87458	-4.37459	-0.894861	3.91465	-2.87458	-4.37459	100	100	100	100	100	100	100	100
6	126	150	2015-03-10 15:21:37	10	-0.744822	-2.13991	-1.57734	2.87304	-0.744822	-2.13991	-1.57734	2.87304	100	100	100	100	100	100	100	100
7	151	175	2015-03-10 15:30:10	10	-0.736247	4.54616	-1.33604	-6.17477	-0.736247	4.54616	-1.33604	-6.17477	100	100	100	100	100	100	100	100
8	176	200	2015-03-10 15:38:53	10	1.53083	1.35447	12.7626	0.884798	1.53083	1.35447	12.7626	0.884798	100	100	100	100	100	100	100	100
9	201	225	2015-03-10 15:46:56	10	0.494859	-2.25014	6.08316	-4.54703	0.494859	-2.25014	6.08316	-4.54703	100	100	100	100	100	100	100	100
10	226	250	2015-03-10 15:54:12	10	-2.75491	1.34693	-13.8371	-0.488922	-2.75491	1.34693	-13.8371	-0.488922	100	100	100	100	100	100	100	100
11	251	275	2015-03-10 16:01:20	10	-3.71589	-1.61334	-19.9441	0.434172	-3.71589	-1.61334	-19.9441	0.434172	100	100	100	100	100	100	100	100
12	276	299	2015-03-10 16:08:25	10	-2.08761	0.747675	-10.1496	-0.358148	-2.08761	0.747675	-10.1496	-0.358148	100	100	100	100	100	100	100	100
1	1	25	2015-03-10 14:38:33	11	5.17141	235.068	39.7835	45.4554	0	0	0	0	143.63	103.392	124.153	0.719847	0	0	0	0
2	26	50	2015-03-10 14:47:05	11	3.60051	227.357	32.044	63.1458	0	0	0	0	100	100	100	1	0	0	0	0
3	51	75	2015-03-10 14:55:48	11	15.2649	185.322	125.365	12.1404	0	0	0	0	423.965	81.5114	391.228	0.19226	0	0	0	0
4	76	100	2015-03-10 15:04:21	11	20.9961	185.995	191.366	8.85852	0	0	0	0	583.143	81.8072	597.197	0.140287	0	0	0	0
5	101	125	2015-03-10 15:12:54	11	22.3768	184.17	222.783	8.23037	0	0	0	0	621.49	81.0044	695.242	0.130339	0	0	0	0
6	126	150	2015-03-10 15:21:37	11	19.7709	170.713	193.953	8.63457	0	0	0	0	549.114	75.0859	605.271	0.13674	0	0	0	0
7	151	175	2015-03-10 15:30:10	11	21.4201	176.111	210.335	8.22175	0	0	0	0	594.919	77.46	656.396	0.130203	0	0	0	0
8	176	200	2015-03-10 15:38:53	11	31.6387	54.9981	318.205	1.73832	0	0	0	0	878.727	24.1901	993.027	0.0275286	0	0	0	0
9	201	225	2015-03-10 15:46:56	11	29.7551	58.2503	315.872	1.95766	0	0	0	0	826.412	25.6206	985.746	0.0310022	0	0	0	0
10	226	250	2015-03-10 15:54:12	11	37.5558	52.6618	427.693	1.40223	0	0	0	0	1043.07	23.1626	1334.71	0.0222062	0	0	0	0
11	251	275	2015-03-10 16:01:20	11	39.5963	44.7899	505.25	1.13116	0	0	0	0	1099.74	19.7002	1576.74	0.0179135	0	0	0	0
12	276	299	2015-03-10 16:08:25	11	32.7349	46.8088	417.31	1.42993	0	0	0	0	909.173	20.5882	1302.3	0.022645	0	0	0	0
1	1	25	2015-03-10 14:38:33	12	6.02017	147.587	40.9912	24.5154	0	0	0	0	150.52	101.231	137.007	0.672542	0	0	0	0
2	26	50	2015-03-10 14:47:05	12	3.99959	145.792	29.9191	36.4518	0	0	0	0	100	100	100	1	0	0	0	0
3	51	75	2015-03-10 14:55:48	12	16.0155	126.761	118.055	7.9149	0	0	0	0	400.428	86.9463	394.58	0.217134	0	0	0	0
4	76	100	2015-03-10 15:04:21	12	22.1932	120.513	181.157	5.4302	0	0	0	0	554.885	82.661	605.49	0.14897	0	0	0	0
5	101	125	2015-03-10 15:12:54	12	24.3398	116.743	215.654	4.79637	0	0	0	0	608.557	80.0747	720.791	0.131581	0	0	0	0
6	126	150	2015-03-10 15:21:37	12	18.1237	93.9585	152.673	5.18429	0	0	0	0	453.138	64.4468	510.287	0.142223	0	0	0	0
7	151	175	2015-03-10 15:30:10	12	22.7969	95.3645	194.207	4.18322	0	0	0	0	569.981	65.4112	649.108	0.11476	0	0	0	0
8	176	200	2015-03-10 15:38:53	12	22.5922	52.6233	188.489	2.32927	0	0	0	0	564.862	36.0947	629.996	0.0639001	0	0	0	0
9	201	225	2015-03-10 15:46:56	12	21.2929	54.3965	178.471	2.55467	0	0	0	0	532.377	37.3109	596.514	0.0700836	0	0	0	0
10	226	250	2015-03-10 15:54:12	12	19.4974	60.2919	163.516	3.09231	0	0	0	0	487.483	41.3546	546.529	0.0848329	0	0	0	0
11	251	275	2015-03-10 16:01:20	12	18.6776	50.3689	155.435	2.69675	0	0	0	0	466.988	34.5484	519.519	0.0739813	0	0	0	0
12	276	299	2015-03-10 16:08:25	12	17.7153	49.5011	146.551	2.79426	0	0	0	0	442.926	33.9532	489.825	0.0766565	0	0	0	0
1	1	25	2015-03-10 14:38:33	13	9.32788	233.268	43.4409	25.0076	0	0	0	0	140.841	102.885	147.484	0.730505	0	0	0	0
2	26	50	2015-03-10 14:47:05	13	6.62297	226.726	29.4546	34.2333	0	0	0	0	100	100	100	1	0	0	0	0
3	51	75	2015-03-10 14:55:48	13	23.169	191.748	131.882	8.27606	0	0	0	0	349.828	84.5724	447.746	0.241754	0	0	0	0
4	76	100	2015-03-10 15:04:21	13	28.8372	183.071	192.651	6.34842	0	0	0	0	435.412	80.7453	654.059	0.185446	0	0	0	0
5	101	125	2015-03-10 15:12:54	13	29.0144	181.805	216.916	6.26603	0	0	0	0	438.087	80.187	736.441	0.183039	0	0	0	0
6	126	150	2015-03-10 15:21:37	13	27.5928	177.76	191.347	6.44227	0	0	0	0	416.622	78.403	649.635	0.188187	0	0	0	0
7	151	175	2015-03-10 15:30:10	13	30.9527	177.733	222.749	5.74209	0	0	0	0	467.353	78.391	756.247	0.167734	0	0	0	0
8	176	200	2015-03-10 15:38:53	13	38.2937	92.7267	285.477	2.42146	0	0	0	0	578.195	40.8981	969.21	0.0707341	0	0	0	0
9	201	225	2015-03-10 15:46:56	13	34.7828	96.6839	261.531	2.77965	0	0	0	0	525.184	42.6435	887.911	0.0811972	0	0	0	0
10	226	250	2015-03-10 15:54:12	13	32.6306	93.9379	244.175	2.87883	0	0	0	0	492.688	41.4323	828.987	0.0840944	0	0	0	0
11	251	275	2015-03-10 16:01:20	13	30.3529	95.1293	239.004	3.13411	0	0	0	0	458.297	41.9578	811.432	0.0915514	0	0	0	0
12	276	299	2015-03-10 16:08:25	13	27.3356	91.6348	214.995	3.35222	0	0	0	0	412.739	40.4165	729.922	0.0979228	0	0	0	0
1	1	25	2015-03-10 14:38:33	14	5.79687	211.66	41.6776	36.5127	0	0	0	0	112.885	107.984	109.381	0.956577	0	0	0	0
2	26	50	2015-03-10 14:47:05	14	5.13518	196.011	38.1032	38.1702	0	0	0	0	100	100	100	1	0	0	0	0
3	51	75	2015-03-10 14:55:48	14	18.1657	168.011	136.728	9.24881	0	0	0	0	353.75	85.7153	358.835	0.242305	0	0	0	0
4	76	100	2015-03-10 15:04:21	14	23.0515	157.489	192.728	6.83206	0	0	0	0	448.894	80.3472	505.805	0.178989	0	0	0	0
5	101	125	2015-03-10 15:12:54	14	24.6811	160.96	223.402	6.52159	0	0	0	0	480.627	82.1179	586.309	0.170856	0	0	0	0
6	126	150	2015-03-10 15:21:37	14	20.4645	128.629	175.046	6.28546	0	0	0	0	398.516	65.6234	459.399	0.164669	0	0	0	0
7	151	175	2015-03-10 15:30:10	14	25.5332	123.402	223.828	4.833	0	0	0	0	497.221	62.9567	587.426	0.126617	0	0	0	0
8	176	200	2015-03-10 15:38:53	14	31.7784	45.9373	280.246	1.44555	0	0	0	0	618.838	23.4361	735.492	0.0378712	0	0	0	0
9	201	225	2015-03-10 15:46:56	14	28.3012	43.6712	250.884	1.54308	0	0	0	0	551.124	22.28	658.433	0.0404264	0	0	0	0
10	226	250	2015-03-10 15:54:12	14	46.4942	41.8056	472.988	0.899157	0	0	0	0	905.406	21.3282	1241.33	0.0235565	0	0	0	0
11	251	275	2015-03-10 16:01:20	14	45.203	39.0388	538.579	0.863633	0	0	0	0	880.261	19.9167	1413.47	0.0226259	0	0	0	0
12	276	299	2015-03-10 16:08:25	14	40.8598	36.5815	511.253	0.895294	0	0	0	0	795.683	18.663	1341.76	0.0234553	0	0	0	0
1	1	25	2015-03-10 14:38:33	15	0.586946	-2.05658	5.0237	-3.50386	0.586946	-2.05658	5.0237	-3.50386	100	100	100	100	100	100	100	100
2	26	50	2015-03-10 14:47:05	15	0.22271	-4.30818	4.37532	-19.3443	0.22271	-4.30818	4.37532	-19.3443	100	100	100	100	100	100	100	100
3	51	75	2015-03-10 14:55:48	15	0.228729	-5.49402	4.14759	-24.0198	0.228729	-5.49402	4.14759	-24.0198	100	100	100	100	100	100	100	100
4	76	100	2015-03-10 15:04:21	15	0.105991	-5.58302	3.06791	-52.6743	0.105991	-5.58302	3.06791	-52.6743	100	100	100	100	100	100	100	100
5	101	125	2015-03-10 15:12:54	15	0.353428	-5.03843	4.77132	-14.2559	0.353428	-5.03843	4.77132	-14.2559	100	100	100	100	100	100	100	100
6	126	150	2015-03-10 15:21:37	15	-0.0747427	-1.5248	2.12925	20.4007	-0.0747427	-1.5248	2.12925	20.4007	100	100	100	100	100	100	100	100
7	151	175	2015-03-10 15:30:10	15	0.219985	-3.53666	3.542	-16.0768	0.219985	-3.53666	3.542	-16.0768	100	100	100	100	100	100	100	100
8	176	200	2015-03-10 15:38:53	15	-0.492307	-1.14817	-0.550657	2.33222	-0.492307	-1.14817	-0.550657	2.33222	100	100	100	100	100	100	100	100
9	201	225	2015-03-10 15:46:56	15	-0.511158	-5.4334	-0.877424	10.6296	-0.511158	-5.4334	-0.877424	10.6296	100	100	100	100	100	100	100	100
10	226	250	2015-03-10 15:54:12	15	0.959536	-11.0089	7.53718	-11.4731	0.959536	-11.0089	7.53718	-11.4731	100	100	100	100	100	100	100	100
11	251	275	2015-03-10 16:01:20	15	1.29076	-4.06497	9.30239	-3.14928	1.29076	-4.06497	9.30239	-3.14928	100	100	100	100	100	100	100	100
12	276	299	2015-03-10 16:08:25	15	0.249297	-3.45463	3.05807	-13.8575	0.249297	-3.45463	3.05807	-13.8575	100	100	100	100	100	100	100	100
1	1	25	2015-03-10 14:38:33	16	7.30918	194.346	62.6242	26.5893	0	0	0	0	117.534	103.484	107.039	0.88046	0	0	0	0
2	26	50	2015-03-10 14:47:05	16	6.2188	187.804	58.5062	30.1994	0	0	0	0	100	100	100	1	0	0	0	0
3	51	75	2015-03-10 14:55:48	16	18.8315	162.598	170.679	8.63435	0	0	0	0	302.816	86.5785	291.728	0.285912	0	0	0	0
4	76	100	2015-03-10 15:04:21	16	24.5843	156.527	246.114	6.36696	0	0	0	0	395.322	83.346	420.663	0.210831	0	0	0	0
5	101	125	2015-03-10 15:12:54	16	26.827	156.214	289.493	5.82303	0	0	0	0	431.385	83.1796	494.808	0.19282	0	0	0	0
6	126	150	2015-03-10 15:21:37	16	21.1939	127.149	216.102	5.99933	0	0	0	0	340.804	67.7031	369.365	0.198657	0	0	0	0
7	151	175	2015-03-10 15:30:10	16	25.9266	120.905	269.737	4.66334	0	0	0	0	416.907	64.3781	461.041	0.154418	0	0	0	0
8	176	200	2015-03-10 15:38:53	16	27.5154	66.2316	283.053	2.40707	0	0	0	0	442.455	35.2664	483.8	0.0797061	0	0	0	0
9	201	225	2015-03-10 15:46:56	16	25.4654	68.8299	257.993	2.70288	0	0	0	0	409.491	36.6499	440.967	0.0895011	0	0	0	0
10	226	250	2015-03-10 15:54:12	16	24.9727	64.3115	250.557	2.57528	0	0	0	0	401.567	34.244	428.258	0.0852759	0	0	0	0
11	251	275	2015-03-10 16:01:20	16	23.8576	66.8491	241.866	2.802	0	0	0	0	383.637	35.5952	413.403	0.0927834	0	0	0	0
12	276	299	2015-03-10 16:08:25	16	21.2909	68.2608	211.717	3.2061	0	0	0	0	342.364	36.3469	361.872	0.106164	0	0	0	0
1	1	25	2015-03-10 14:38:33	17	8.78646	133.239	65.4896	15.1642	0	0	0	0	136.577	103.31	121.217	0.756426	0	0	0	0
2	26	50	2015-03-10 14:47:05	17	6.43336	128.97	54.0266	20.0471	0	0	0	0	100	100	100	1	0	0	0	0
3	51	75	2015-03-10 14:55:48	17	20.5336	114.049	172.256	5.55425	0	0	0	0	319.174	88.4301	318.835	0.277059	0	0	0	0
4	76	100	2015-03-10 15:04:21	17	26.3848	103.855	243.326	3.93618	0	0	0	0	410.125	80.5265	450.381	0.196346	0	0	0	0
5	101	125	2015-03-10 15:12:54	17	29.093	104.373	285.066	3.58758	0	0	0	0	452.221	80.9281	527.64	0.178957	0	0	0	0
6	126	150	2015-03-10 15:21:37	17	28.5603	96.4557	278.241	3.37727	0	0	0	0	443.94	74.789	515.008	0.168466	0	0	0	0
7	151	175	2015-03-10 15:30:10	17	33.6125	101.297	339.422	3.01367	0	0	0	0	522.472	78.5428	628.249	0.150329	0	0	0	0
8	176	200	2015-03-10 15:38:53	17	35.4911	49.7378	360.674	1.40142	0	0	0	0	551.673	38.5653	667.586	0.0699062	0	0	0	0
9	201	225	2015-03-10 15:46:56	17	35.9883	52.9729	366.9	1.47195	0	0	0	0	559.401	41.0737	679.109	0.0734245	0	0	0	0
10	226	250	2015-03-10 15:54:12	17	31.6491	50.0598	330.158	1.58171	0	0	0	0	491.954	38.815	611.102	0.0788997	0	0	0	0
11	251	275	2015-03-10 16:01:20	17	31.2005	52.1769	332.989	1.67231	0	0	0	0	484.98	40.4566	616.343	0.083419	0	0	0	0
12	276	299	2015-03-10 16:08:25	17	29.8881	49.6579	318.495	1.66146	0	0	0	0	464.581	38.5033	589.515	0.0828776	0	0	0	0
1	1	25	2015-03-10 14:38:33	18	5.1264	173.326	36.9382	33.8105	0	0	0	0	128.428	104.966	117.293	0.81732	0	0	0	0
2	26	50	2015-03-10 14:47:05	18	3.99167	165.125	31.4922	41.3675	0	0	0	0	100	100	100	1	0	0	0	0
3	51	75	2015-03-10 14:55:48	18	15.0415	149.15	113.816	9.9159	0	0	0	0	376.822	90.3252	361.411	0.239703	0	0	0	0
4	76	100	2015-03-10 15:04:21	18	21.4892	137.619	178.412	6.40413	0	0	0	0	538.351	83.3424	566.528	0.154811	0	0	0	0
5	101	125	2015-03-10 15:12:54	18	23.8121	138.963	213.933	5.83584	0	0	0	0	596.544	84.1563	679.321	0.141073	0	0	0	0
6	126	150	2015-03-10 15:21:37	18	17.4894	108.523	149.282	6.20505	0	0	0	0	438.148	65.7214	474.028	0.149998	0	0	0	0
7	151	175	2015-03-10 15:30:10	18	22.5251	105.17	191.939	4.669	0	0	0	0	564.302	63.6908	609.482	0.112866	0	0	0	0
8	176	200	2015-03-10 15:38:53	18	26.5014	31.114	227.955	1.17405	0	0	0	0	663.917	18.8426	723.848	0.028381	0	0	0	0
9	201	225	2015-03-10 15:46:56	18	23.4221	29.7877	200.297	1.27178	0	0	0	0	586.775	18.0394	636.022	0.0307433	0	0	0	0
10	226	250	2015-03-10 15:54:12	18	40.0952	25.2319	380.528	0.6293	0	0	0	0	1004.47	15.2804	1208.33	0.0152124	0	0	0	0
11	251	275	2015-03-10 16:01:20	18	38.1007	25.1106	403.507	0.659058	0	0	0	0	954.505	15.207	1281.29	0.0159318	0	0	0	0
12	276	299	2015-03-10 16:08:25	18	31.7141	25.6892	342.206	0.810027	0	0	0	0	794.506	15.5574	1086.64	0.0195812	0	0	0	0
1	1	25	2015-03-10 14:38:33	19	8.33268	169.447	29.2862	20.3352	0	0	0	0	244.512	105.024	239.463	0.429523	0	0	0	0
2	26	50	2015-03-10 14:47:05	19	3.40789	161.342	12.2299	47.3436	0	0	0	0	100	100	100	1	0	0	0	0
3	51	75	2015-03-10 14:55:48	19	18.2061	151.937	93.993	8.34538	0	0	0	0	534.235	94.1709	768.549	0.176272	0	0	0	0
4	76	100	2015-03-10 15:04:21	19	22.7022	143.931	137.342	6.33993	0	0	0	0	666.168	89.2086	1123	0.133913	0	0	0	0
5	101	125	2015-03-10 15:12:54	19	22.9389	145.04	156.339	6.32288	0	0	0	0	673.112	89.8961	1278.33	0.133553	0	0	0	0
6	126	150	2015-03-10 15:21:37	19	18.0611	121.035	116.414	6.70144	0	0	0	0	529.979	75.0179	951.878	0.141549	0	0	0	0
7	151	175	2015-03-10 15:30:10	19	20.5013	112.006	129.964	5.46334	0	0	0	0	601.585	69.4215	1062.67	0.115398	0	0	0	0
8	176	200	2015-03-10 15:38:53	19	23.9212	72.3862	155.298	3.02603	0	0	0	0	701.937	44.8651	1269.82	0.0639162	0	0	0	0
9	201	225	2015-03-10 15:46:56	19	21.7691	76.1628	143.59	3.49867	0	0	0	0	638.785	47.2059	1174.08	0.0738995	0	0	0	0
10	226	250	2015-03-10 15:54:12	19	21.5873	79.6063	138.02	3.68764	0	0	0	0	633.453	49.3402	1128.54	0.0778909	0	0	0	0
11	251	275	2015-03-10 16:01:20	19	18.7611	73.3987	124.001	3.91229	0	0	0	0	550.519	45.4927	1013.92	0.082636	0	0	0	0
12	276	299	2015-03-10 16:08:25	19	16.1994	70.6625	104.833	4.36204	0	0	0	0	475.351	43.7968	857.179	0.0921357	0	0	0	0
1	1	25	2015-03-10 14:38:33	20	7.27211	226.588	47.9622	31.1584	0	0	0	0	121.613	103.808	117.354	0.853595	0	0	0	0
2	26	50	2015-03-10 14:47:05	20	5.97973	218.276	40.8696	36.5026	0	0	0	0	100	100	100	1	0	0	0	0
3	51	75	2015-03-10 14:55:48	20	19.9926	190.486	141.408	9.52783	0	0	0	0	334.34	87.2687	345.997	0.261018	0	0	0	0
4	76	100	2015-03-10 15:04:21	20	26.1042	178.355	211.674	6.83244	0	0	0	0	436.544	81.7109	517.926	0.187177	0	0	0	0
5	101	125	2015-03-10 15:12:54	20	27.672	172.13	247.893	6.22034	0	0	0	0	462.764	78.8588	606.546	0.170408	0	0	0	0
6	126	150	2015-03-10 15:21:37	20	27.3056	165.002	240.79	6.04278	0	0	0	0	456.636	75.5933	589.166	0.165544	0	0	0	0
7	151	175	2015-03-10 15:30:10	20	31.1196	161.143	285.037	5.1782	0	0	0	0	520.418	73.8256	697.431	0.141858	0	0	0	0
8	176	200	2015-03-10 15:38:53	20	38.1083	49.562	352.712	1.30056	0	0	0	0	637.292	22.7061	863.017	0.0356291	0	0	0	0
9	201	225	2015-03-10 15:46:56	20	37.8782	50.1179	352.709	1.32313	0	0	0	0	633.444	22.9608	863.01	0.0362476	0	0	0	0
10	226	250	2015-03-10 15:54:12	20	49.919	51.968	522.4	1.04105	0	0	0	0	834.803	23.8084	1278.21	0.0285198	0	0	0	0
11	251	275	2015-03-10 16:01:20	20	51.5582	45.3575	620.935	0.879733	0	0	0	0	862.216	20.7799	1519.31	0.0241006	0	0	0	0
12	276	299	2015-03-10 16:08:25	20	44.284	41.2439	539.962	0.93135	0	0	0	0	740.569	18.8953	1321.18	0.0255146	0	0	0	0
1	1	25	2015-03-10 14:38:33	21	14.5371	163.637	93.0545	11.2565	0	0	0	0	123.486	103.253	117.154	0.836154	0	0	0	0
2	26	50	2015-03-10 14:47:05	21	11.7722	158.48	79.4289	13.4622	0	0	0	0	100	100	100	1	0	0	0	0
3	51	75	2015-03-10 14:55:48	21	31.0208	128.221	231.646	4.13339	0	0	0	0	263.508	80.9065	291.639	0.307036	0	0	0	0
4	76	100	2015-03-10 15:04:21	21	35.6268	121.248	299.596	3.40327	0	0	0	0	302.634	76.5063	377.188	0.252801	0	0	0	0
5	101	125	2015-03-10 15:12:54	21	35.9722	117.498	323.306	3.26636	0	0	0	0	305.568	74.1405	407.039	0.242632	0	0	0	0
6	126	150	2015-03-10 15:21:37	21	34.0728	117.669	294.035	3.45346	0	0	0	0	289.434	74.2483	370.187	0.25653	0	0	0	0
7	151	175	2015-03-10 15:30:10	21	34.4694	115.169	290.203	3.34119	0	0	0	0	292.803	72.6707	365.362	0.24819	0	0	0	0
8	176	200	2015-03-10 15:38:53	21	40.8055	54.1086	353.076	1.32601	0	0	0	0	346.625	34.1421	444.518	0.0984988	0	0	0	0
9	201	225	2015-03-10 15:46:56	21	40.1358	60.5929	360.123	1.5097	0	0	0	0	340.936	38.2337	453.391	0.112143	0	0	0	0
10	226	250	2015-03-10 15:54:12	21	36.38	62.478	336.587	1.71737	0	0	0	0	309.032	39.4232	423.759	0.12757	0	0	0	0
11	251	275	2015-03-10 16:01:20	21	35.9185	56.204	344.461	1.56477	0	0	0	0	305.112	35.4643	433.672	0.116234	0	0	0	0
12	276	299	2015-03-10 16:08:25	21	29.6879	69.3544	286.953	2.33612	0	0	0	0	252.186	43.7621	361.27	0.173531	0	0	0	0
1	1	25	2015-03-10 14:38:33	22	7.37249	180.841	53.3694	24.5292	0	0	0	0	132.043	111.467	123.196	0.84417	0	0	0	0
2	26	50	2015-03-10 14:47:05	22	5.58339	162.238	43.3207	29.0572	0	0	0	0	100	100	100	1	0	0	0	0
3	51	75	2015-03-10 14:55:48	22	17.348	137.061	131.651	7.90067	0	0	0	0	310.707	84.4815	303.9	0.271901	0	0	0	0
4	76	100	2015-03-10 15:04:21	22	21.7538	133.469	180.09	6.13545	0	0	0	0	389.616	82.2678	415.713	0.211151	0	0	0	0
5	101	125	2015-03-10 15:12:54	22	23.9604	132.882	210.53	5.54592	0	0	0	0	429.137	81.906	485.979	0.190862	0	0	0	0
6	126	150	2015-03-10 15:21:37	22	22.692	125.959	191.969	5.55082	0	0	0	0	406.42	77.6388	443.136	0.191031	0	0	0	0
7	151	175	2015-03-10 15:30:10	22	23.7644	120.958	193.094	5.08986	0	0	0	0	425.627	74.5558	445.731	0.175167	0	0	0	0
8	176	200	2015-03-10 15:38:53	22	35.634	30.6064	307.325	0.85891	0	0	0	0	638.215	18.8652	709.419	0.0295593	0	0	0	0
9	201	225	2015-03-10 15:46:56	22	34.2853	36.3091	319.785	1.05903	0	0	0	0	614.058	22.3802	738.18	0.0364464	0	0	0	0
10	226	250	2015-03-10 15:54:12	22	44.0809	37.1852	455.447	0.843568	0	0	0	0	789.501	22.9202	1051.34	0.0290313	0	0	0	0
11	251	275	2015-03-10 16:01:20	22	47.9423	28.077	563.926	0.585642	0	0	0	0	858.659	17.3061	1301.75	0.0201548	0	0	0	0
12	276	299	2015-03-10 16:08:25	22	36.3059	27.2762	428.277	0.751289	0	0	0	0	650.248	16.8125	988.621	0.0258555	0	0	0	0
1	1	25	2015-03-10 14:38:33	23	13.7252	123.744	86.9187	9.01583	0	0	0	0	121.564	103.433	116.123	0.850856	0	0	0	0
2	26	50	2015-03-10 14:47:05	23	11.2905	119.637	74.8504	10.5962	0	0	0	0	100	100	100	1	0	0	0	0
3	51	75	2015-03-10 14:55:48	23	26.2791	110.901	189.962	4.22014	0	0	0	0	232.753	92.6984	253.789	0.39827	0	0	0	0
4	76	100	2015-03-10 15:04:21	23	32.5413	100.277	263.841	3.08155	0	0	0	0	288.217	83.8182	352.491	0.290817	0	0	0	0
5	101	125	2015-03-10 15:12:54	23	35.2384	100.18	308.287	2.84292	0	0	0	0	312.105	83.7368	411.872	0.268297	0	0	0	0
6	126	150	2015-03-10 15:21:37	23	30.2768	82.6701	248.786	2.73047	0	0	0	0	268.161	69.1009	332.378	0.257685	0	0	0	0
7	151	175	2015-03-10 15:30:10	23	34.6183	74.4936	291.05	2.15186	0	0	0	0	306.613	62.2665	388.843	0.203078	0	0	0	0
8	176	200	2015-03-10 15:38:53	23	36.6361	45.1588	296.357	1.23263	0	0	0	0	324.484	37.7466	395.933	0.116328	0	0	0	0
9	201	225	2015-03-10 15:46:56	23	36.467	46.8321	297.754	1.28423	0	0	0	0	322.987	39.1452	397.799	0.121198	0	0	0	0
10	226	250	2015-03-10 15:54:12	23	35.0861	49.0461	291.285	1.39788	0	0	0	0	310.757	40.9959	389.156	0.131923	0	0	0	0
11	251	275	2015-03-10 16:01:20	23	34.9571	42.9831	292.946	1.2296	0	0	0	0	309.614	35.928	391.376	0.116042	0	0	0	0
12	276	299	2015-03-10 16:08:25	23	33.262	40.9393	276.95	1.23081	0	0	0	0	294.6	34.2197	370.005	0.116156	0	0	0	0
1	1	25	2015-03-10 14:38:33	24	0.547511	-2.74298	6.02299	-5.0099	0.547511	-2.74298	6.02299	-5.0099	100	100	100	100	100	100	100	100
2	26	50	2015-03-10 14:47:05	24	-0.432876	-8.91985	-0.932314	20.606	-0.432876	-8.91985	-0.932314	20.606	100	100	100	100	100	100	100	100
3	51	75	2015-03-10 14:55:48	24	0.458819	-2.62844	3.28906	-5.7287	0.458819	-2.62844	3.28906	-5.7287	100	100	100	100	100	100	100	100
4	76	100	2015-03-10 15:04:21	24	1.17374	-5.92489	7.18	-5.04786	1.17374	-5.92489	7.18	-5.04786	100	100	100	100	100	100	100	100
5	101	125	2015-03-10 15:12:54	24	0.700533	-5.58906	4.07941	-7.9783	0.700533	-5.58906	4.07941	-7.9783	100	100	100	100	100	100	100	100
6	126	150	2015-03-10 15:21:37	24	0.895603	-4.57549	4.89689	-5.10884	0.895603	-4.57549	4.89689	-5.10884	100	100	100	100	100	100	100	100
7	151	175	2015-03-10 15:30:10	24	0.947199	-7.14998	4.6537	-7.54855	0.947199	-7.14998	4.6537	-7.54855	100	100	100	100	100	100	100	100
8	176	200	2015-03-10 15:38:53	24	-0.043088	-7.31169	-1.50728	169.692	-0.043088	-7.31169	-1.50728	169.692	100	100	100	100	100	100	100	100
9	201	225	2015-03-10 15:46:56	24	0.955887	-3.72327	4.27613	-3.8951	0.955887	-3.72327	4.27613	-3.8951	100	100	100	100	100	100	100	100
10	226	250	2015-03-10 15:54:12	24	1.15422	-0.618132	6.23884	-0.535542	1.15422	-0.618132	6.23884	-0.535542	100	100	100	100	100	100	100	100
11	251	275	2015-03-10 16:01:20	24	1.59404	-3.96816	8.67802	-2.48937	1.59404	-3.96816	8.67802	-2.48937	100	100	100	100	100	100	100	100
12	276	299	2015-03-10 16:08:25	24	1.466	-7.42274	7.59761	-5.06326	1.466	-7.42274	7.59761	-5.06326	100	100	100	100	100	100	100	100

## Sheet: Rate Data (Plate View)
Num Rates:	12	O2:	Average:	3	Offset:	1	Delta (mPh):	500	Method:	Continuous Avg.
Volume:	7	Ppr:			Offset:	1			Method:	Variable BC	Buffer Capacity	7.8000e-004
If a rate is written in RED, it is because a level lower than the minimum threshold was used.
O2 min. Level:	10
Rate	Tick1	Tick2
1	1	25
2	26	50
3	51	75
4	76	100
5	101	125
6	126	150
7	151	175
8	176	200
9	201	225
10	226	250
11	251	275
12	276	299
ECAR (mpH/min):	Measurement 1	Time:	2015-03-10 14:38:33					OCR (pMoles/min):	Measurement 1	Time:	2015-03-10 14:38:33					PPR (pMoles/min):	Measurement 1	Time:	2015-03-10 14:38:33					OCR/ECAR:	Measurement 1	Time:	2015-03-10 14:38:33					ECAR (Norm.)(mpH/min):	Measurement 1	Time:	2015-03-10 14:38:33					OCR (Norm.)(pMoles/min):	Measurement 1	Time:	2015-03-10 14:38:33					PPR (Norm.)(pMoles/min):	Measurement 1
	-0.302199	4.17814	5.95042	2.52886	8.55701	4.31118			5.82326	228.963	252.351	200.571	141.445	188.207			-6.64961	34.1677	42.6636	21.7765	61.8127	31.1252			-19.2696	54.8003	42.4089	79.3128	16.5297	43.6555			-0.302199	0	0	0	0	0			5.82326	0	0	0	0	0			-6.64961
	10.2678	5.59338	6.65314	-0.832259	5.17141	6.02017			201.177	231.331	164.925	-1.08995	235.068	147.587			75.6085	41.8461	45.2712	-4.39708	39.7835	40.9912			19.593	41.358	24.789	1.30963	45.4554	24.5154			0	0	0	-0.832259	0	0			0	0	0	-1.08995	0	0			0
	9.32788	5.79687	0.586946	7.30918	8.78646	5.1264			233.268	211.66	-2.05658	194.346	133.239	173.326			43.4409	41.6776	5.0237	62.6242	65.4896	36.9382			25.0076	36.5127	-3.50386	26.5893	15.1642	33.8105			0	0	0.586946	0	0	0			0	0	-2.05658	0	0	0			0
	8.33268	7.27211	14.5371	7.37249	13.7252	0.547511			169.447	226.588	163.637	180.841	123.744	-2.74298			29.2862	47.9622	93.0545	53.3694	86.9187	6.02299			20.3352	31.1584	11.2565	24.5292	9.01583	-5.0099			0	0	0	0	0	0.547511			0	0	0	0	0	-2.74298			0
	Measurement 2	Time:	2015-03-10 14:47:05						Measurement 2	Time:	2015-03-10 14:47:05						Measurement 2	Time:	2015-03-10 14:47:05						Measurement 2	Time:	2015-03-10 14:47:05						Measurement 2	Time:	2015-03-10 14:47:05						Measurement 2	Time:	2015-03-10 14:47:05						Measurement 2
	-0.498933	2.76381	4.84101	0.994227	7.23432	3.12246			9.03076	217.975	243.892	198.408	133.976	181.485			-7.80348	26.3435	38.2848	12.5072	56.3335	24.2346			-18.1002	78.8675	50.3805	199.561	18.5195	58.1224			-0.498933	0	0	0	0	0			9.03076	0	0	0	0	0			-7.80348
	4.93457	4.41486	4.01608	0.709098	3.60051	3.99959			204.444	227.105	169.133	3.93043	227.357	145.792			40.7234	35.6685	30.6135	4.36047	32.044	29.9191			41.431	51.4409	42.1138	5.54286	63.1458	36.4518			0	0	0	0.709098	0	0			0	0	0	3.93043	0	0			0
	6.62297	5.13518	0.22271	6.2188	6.43336	3.99167			226.726	196.011	-4.30818	187.804	128.97	165.125			29.4546	38.1032	4.37532	58.5062	54.0266	31.4922			34.2333	38.1702	-19.3443	30.1994	20.0471	41.3675			0	0	0.22271	0	0	0			0	0	-4.30818	0	0	0			0
	3.40789	5.97973	11.7722	5.58339	11.2905	-0.432876			161.342	218.276	158.48	162.238	119.637	-8.91985			12.2299	40.8696	79.4289	43.3207	74.8504	-0.932314			47.3436	36.5026	13.4622	29.0572	10.5962	20.606			0	0	0	0	0	-0.432876			0	0	0	0	0	-8.91985			0
	Measurement 3	Time:	2015-03-10 14:55:48						Measurement 3	Time:	2015-03-10 14:55:48						Measurement 3	Time:	2015-03-10 14:55:48						Measurement 3	Time:	2015-03-10 14:55:48						Measurement 3	Time:	2015-03-10 14:55:48						Measurement 3	Time:	2015-03-10 14:55:48						Measurement 3
	-0.0291515	16.0333	18.1746	11.85	22.4154	16.8997			8.81212	192.846	213.998	178.928	114.776	160.36			-5.61485	128.544	141.462	91.6814	181.288	123.827			-302.288	12.0278	11.7746	15.0993	5.12042	9.48897			-0.0291515	0	0	0	0	0			8.81212	0	0	0	0	0			-5.61485
	23.5818	16.882	16.2043	-0.658396	15.2649	16.0155			161.137	196.424	143.393	-0.868356	185.322	126.761			181.321	132.562	120.625	-1.8218	125.365	118.055			6.83313	11.6351	8.84908	1.3189	12.1404	7.9149			0	0	0	-0.658396	0	0			0	0	0	-0.868356	0	0			0
	23.169	18.1657	0.228729	18.8315	20.5336	15.0415			191.748	168.011	-5.49402	162.598	114.049	149.15			131.882	136.728	4.14759	170.679	172.256	113.816			8.27606	9.24881	-24.0198	8.63435	5.55425	9.9159			0	0	0.228729	0	0	0			0	0	-5.49402	0	0	0			0
	18.2061	19.9926	31.0208	17.348	26.2791	0.458819			151.937	190.486	128.221	137.061	110.901	-2.62844			93.993	141.408	231.646	131.651	189.962	3.28906			8.34538	9.52783	4.13339	7.90067	4.22014	-5.7287			0	0	0	0	0	0.458819			0	0	0	0	0	-2.62844			0
	Measurement 4	Time:	2015-03-10 15:04:21						Measurement 4	Time:	2015-03-10 15:04:21						Measurement 4	Time:	2015-03-10 15:04:21						Measurement 4	Time:	2015-03-10 15:04:21						Measurement 4	Time:	2015-03-10 15:04:21						Measurement 4	Time:	2015-03-10 15:04:21						Measurement 4
	-0.459411	20.9706	23.0435	16.8598	27.136	22.1212			8.13565	181.891	202.968	166.372	105.952	153.586			-7.52088	185.079	197.802	142.111	245.133	179.413			-17.7089	8.67358	8.80803	9.86797	3.90447	6.94293			-0.459411	0	0	0	0	0			8.13565	0	0	0	0	0			-7.52088
	27.6196	22.4781	20.863	-0.820322	20.9961	22.1932			156.659	189.472	135.855	3.1533	185.995	120.513			244.926	194.473	171.454	-2.72703	191.366	181.157			5.67201	8.42917	6.51177	-3.84398	8.85852	5.4302			0	0	0	-0.820322	0	0			0	0	0	3.1533	0	0			0
	28.8372	23.0515	0.105991	24.5843	26.3848	21.4892			183.071	157.489	-5.58302	156.527	103.855	137.619			192.651	192.728	3.06791	246.114	243.326	178.412			6.34842	6.83206	-52.6743	6.36696	3.93618	6.40413			0	0	0.105991	0	0	0			0	0	-5.58302	0	0	0			0
	22.7022	26.1042	35.6268	21.7538	32.5413	1.17374			143.931	178.355	121.248	133.469	100.277	-5.92489			137.342	211.674	299.596	180.09	263.841	7.18			6.33993	6.83244	3.40327	6.13545	3.08155	-5.04786			0	0	0	0	0	1.17374			0	0	0	0	0	-5.92489			0
	Measurement 5	Time:	2015-03-10 15:12:54						Measurement 5	Time:	2015-03-10 15:12:54						Measurement 5	Time:	2015-03-10 15:12:54						Measurement 5	Time:	2015-03-10 15:12:54						Measurement 5	Time:	2015-03-10 15:12:54						Measurement 5	Time:	2015-03-10 15:12:54						Measurement 5
	-0.1591	22.9101	25.143	18.3699	28.7434	24.0646			6.5409	178.53	203.278	161.943	107.87	151.296			-5.97615	218.187	232.025	166.778	279.61	210.097			-41.1118	7.79261	8.08487	8.81569	3.75286	6.2871			-0.1591	0	0	0	0	0			6.5409	0	0	0	0	0			-5.97615
	26.7845	24.2981	22.5374	-0.894861	22.3768	24.3398			156.58	187.33	136.863	3.91465	184.17	116.743			258.014	227.206	200.209	-2.87458	222.783	215.654			5.84591	7.70966	6.0727	-4.37459	8.23037	4.79637			0	0	0	-0.894861	0	0			0	0	0	3.91465	0	0			0
	29.0144	24.6811	0.353428	26.827	29.093	23.8121			181.805	160.96	-5.03843	156.214	104.373	138.963			216.916	223.402	4.77132	289.493	285.066	213.933			6.26603	6.52159	-14.2559	5.82303	3.58758	5.83584			0	0	0.353428	0	0	0			0	0	-5.03843	0	0	0			0
	22.9389	27.672	35.9722	23.9604	35.2384	0.700533			145.04	172.13	117.498	132.882	100.18	-5.58906			156.339	247.893	323.306	210.53	308.287	4.07941			6.32288	6.22034	3.26636	5.54592	2.84292	-7.9783			0	0	0	0	0	0.700533			0	0	0	0	0	-5.58906			0
	Measurement 6	Time:	2015-03-10 15:21:37						Measurement 6	Time:	2015-03-10 15:21:37						Measurement 6	Time:	2015-03-10 15:21:37						Measurement 6	Time:	2015-03-10 15:21:37						Measurement 6	Time:	2015-03-10 15:21:37						Measurement 6	Time:	2015-03-10 15:21:37						Measurement 6
	-0.0760382	15.5564	17.7593	16.7811	21.7249	21.3076			8.08912	141.67	163.698	156.353	86.8494	143.473			-5.4488	139.529	157.45	148.445	199.187	178.752			-106.382	9.10685	9.21762	9.3172	3.99769	6.7334			-0.0760382	0	0	0	0	0			8.08912	0	0	0	0	0			-5.4488
	19.2477	23.4163	22.3762	-0.744822	19.7709	18.1237			123.192	164.059	127.495	-2.13991	170.713	93.9585			166.541	207.302	194.598	-1.57734	193.953	152.673			6.40037	7.00619	5.69778	2.87304	8.63457	5.18429			0	0	0	-0.744822	0	0			0	0	0	-2.13991	0	0			0
	27.5928	20.4645	-0.0747427	21.1939	28.5603	17.4894			177.76	128.629	-1.5248	127.149	96.4557	108.523			191.347	175.046	2.12925	216.102	278.241	149.282			6.44227	6.28546	20.4007	5.99933	3.37727	6.20505			0	0	-0.0747427	0	0	0			0	0	-1.5248	0	0	0			0
	18.0611	27.3056	34.0728	22.692	30.2768	0.895603			121.035	165.002	117.669	125.959	82.6701	-4.57549			116.414	240.79	294.035	191.969	248.786	4.89689			6.70144	6.04278	3.45346	5.55082	2.73047	-5.10884			0	0	0	0	0	0.895603			0	0	0	0	0	-4.57549			0
	Measurement 7	Time:	2015-03-10 15:30:10						Measurement 7	Time:	2015-03-10 15:30:10						Measurement 7	Time:	2015-03-10 15:30:10						Measurement 7	Time:	2015-03-10 15:30:10						Measurement 7	Time:	2015-03-10 15:30:10						Measurement 7	Time:	2015-03-10 15:30:10						Measurement 7
	-0.430937	17.5699	19.1265	21.1844	21.7773	25.3104			6.01499	132.458	154.565	150.13	87.0706	138.204			-6.85966	150.277	164.138	187.296	191.032	215.417			-13.9579	7.53892	8.0812	7.08681	3.99822	5.46034			-0.430937	0	0	0	0	0			6.01499	0	0	0	0	0			-6.85966
	21.9001	24.8062	25.1711	-0.736247	21.4201	22.7969			123.684	171.67	129.432	4.54616	176.111	95.3645			187.039	218.96	222.234	-1.33604	210.335	194.207			5.64766	6.92042	5.14209	-6.17477	8.22175	4.18322			0	0	0	-0.736247	0	0			0	0	0	4.54616	0	0			0
	30.9527	25.5332	0.219985	25.9266	33.6125	22.5251			177.733	123.402	-3.53666	120.905	101.297	105.17			222.749	223.828	3.542	269.737	339.422	191.939			5.74209	4.833	-16.0768	4.66334	3.01367	4.669			0	0	0.219985	0	0	0			0	0	-3.53666	0	0	0			0
	20.5013	31.1196	34.4694	23.7644	34.6183	0.947199			112.006	161.143	115.169	120.958	74.4936	-7.14998			129.964	285.037	290.203	193.094	291.05	4.6537			5.46334	5.1782	3.34119	5.08986	2.15186	-7.54855			0	0	0	0	0	0.947199			0	0	0	0	0	-7.14998			0
	Measurement 8	Time:	2015-03-10 15:38:53						Measurement 8	Time:	2015-03-10 15:38:53						Measurement 8	Time:	2015-03-10 15:38:53						Measurement 8	Time:	2015-03-10 15:38:53						Measurement 8	Time:	2015-03-10 15:38:53						Measurement 8	Time:	2015-03-10 15:38:53						Measurement 8
	-0.995433	27.7043	24.49	24.5544	33.4256	25.9317			7.01072	40.6577	85.0727	46.2639	26.0513	68.6344			-10.7047	243.964	216.421	224.024	306.371	217.959			-7.04289	1.46756	3.47377	1.88414	0.77938	2.64674			-0.995433	0	0	0	0	0			7.01072	0	0	0	0	0			-10.7047
	30.1584	37.2264	26.8676	1.53083	31.6387	22.5922			46.1915	51.4596	73.6966	1.35447	54.9981	52.6233			255.315	346.866	239.041	12.7626	318.205	188.489			1.53163	1.38234	2.74295	0.884798	1.73832	2.32927			0	0	0	1.53083	0	0			0	0	0	1.35447	0	0			0
	38.2937	31.7784	-0.492307	27.5154	35.4911	26.5014			92.7267	45.9373	-1.14817	66.2316	49.7378	31.114			285.477	280.246	-0.550657	283.053	360.674	227.955			2.42146	1.44555	2.33222	2.40707	1.40142	1.17405			0	0	-0.492307	0	0	0			0	0	-1.14817	0	0	0			0
	23.9212	38.1083	40.8055	35.634	36.6361	-0.043088			72.3862	49.562	54.1086	30.6064	45.1588	-7.31169			155.298	352.712	353.076	307.325	296.357	-1.50728			3.02603	1.30056	1.32601	0.85891	1.23263	169.692			0	0	0	0	0	-0.043088			0	0	0	0	0	-7.31169			0
	Measurement 9	Time:	2015-03-10 15:46:56						Measurement 9	Time:	2015-03-10 15:46:56						Measurement 9	Time:	2015-03-10 15:46:56						Measurement 9	Time:	2015-03-10 15:46:56						Measurement 9	Time:	2015-03-10 15:46:56						Measurement 9	Time:	2015-03-10 15:46:56						Measurement 9
	-0.939588	24.425	22.2367	23.149	29.7528	24.9249			11.0918	40.4168	90.5723	51.7377	31.8769	77.3268			-9.48186	220.184	197.799	213.72	279.886	209.946			-11.805	1.65473	4.07309	2.23499	1.07139	3.1024			-0.939588	0	0	0	0	0			11.0918	0	0	0	0	0			-9.48186
	25.4295	34.915	25.577	0.494859	29.7551	21.2929			45.0646	51.4165	74.8437	-2.25014	58.2503	54.3965			217.665	334.275	232.11	6.08316	315.872	178.471			1.77214	1.47262	2.92621	-4.54703	1.95766	2.55467			0	0	0	0.494859	0	0			0	0	0	-2.25014	0	0			0
	34.7828	28.3012	-0.511158	25.4654	35.9883	23.4221			96.6839	43.6712	-5.4334	68.8299	52.9729	29.7877			261.531	250.884	-0.877424	257.993	366.9	200.297			2.77965	1.54308	10.6296	2.70288	1.47195	1.27178			0	0	-0.511158	0	0	0			0	0	-5.4334	0	0	0			0
	21.7691	37.8782	40.1358	34.2853	36.467	0.955887			76.1628	50.1179	60.5929	36.3091	46.8321	-3.72327			143.59	352.709	360.123	319.785	297.754	4.27613			3.49867	1.32313	1.5097	1.05903	1.28423	-3.8951			0	0	0	0	0	0.955887			0	0	0	0	0	-3.72327			0
	Measurement 10	Time:	2015-03-10 15:54:12						Measurement 10	Time:	2015-03-10 15:54:12						Measurement 10	Time:	2015-03-10 15:54:12						Measurement 10	Time:	2015-03-10 15:54:12						Measurement 10	Time:	2015-03-10 15:54:12						Measurement 10	Time:	2015-03-10 15:54:12						Measurement 10
	0.641151	43.3159	20.118	33.8296	50.038	24.0617			9.91999	41.927	82.3607	50.4593	23.081	73.7304			0.0610571	442.152	180.841	340.488	549.096	208.695			15.4722	0.967937	4.09388	1.49157	0.46127	3.06422			0.641151	0	0	0	0	0			9.91999	0	0	0	0	0			0.0610571
	44.4892	47.7874	23.6451	-2.75491	37.5558	19.4974			49.9762	57.5852	75.5823	1.34693	52.6618	60.2919			420.475	519.018	220.023	-13.8371	427.693	163.516			1.12333	1.20503	3.19654	-0.488922	1.40223	3.09231			0	0	0	-2.75491	0	0			0	0	0	1.34693	0	0			0
	32.6306	46.4942	0.959536	24.9727	31.6491	40.0952			93.9379	41.8056	-11.0089	64.3115	50.0598	25.2319			244.175	472.988	7.53718	250.557	330.158	380.528			2.87883	0.899157	-11.4731	2.57528	1.58171	0.6293			0	0	0.959536	0	0	0			0	0	-11.0089	0	0	0			0
	21.5873	49.919	36.38	44.0809	35.0861	1.15422			79.6063	51.968	62.478	37.1852	49.0461	-0.618132			138.02	522.4	336.587	455.447	291.285	6.23884			3.68764	1.04105	1.71737	0.843568	1.39788	-0.535542			0	0	0	0	0	1.15422			0	0	0	0	0	-0.618132			0
	Measurement 11	Time:	2015-03-10 16:01:20						Measurement 11	Time:	2015-03-10 16:01:20						Measurement 11	Time:	2015-03-10 16:01:20						Measurement 11	Time:	2015-03-10 16:01:20						Measurement 11	Time:	2015-03-10 16:01:20						Measurement 11	Time:	2015-03-10 16:01:20						Measurement 11
	0.831091	38.9262	18.8554	31.3911	45.0514	22.9441			9.43049	35.5217	79.5234	45.5368	21.7818	70.5829			1.96364	447.989	169.905	344.61	561.435	203.135			11.3471	0.912541	4.21753	1.45063	0.483487	3.0763			0.831091	0	0	0	0	0			9.43049	0	0	0	0	0			1.96364
	46.898	47.3263	21.9609	-3.71589	39.5963	18.6776			41.6147	45.2182	64.3393	-1.61334	44.7899	50.3689			545.449	579.387	208.349	-19.9441	505.25	155.435			0.887344	0.955456	2.92971	0.434172	1.13116	2.69675			0	0	0	-3.71589	0	0			0	0	0	-1.61334	0	0			0
	30.3529	45.203	1.29076	23.8576	31.2005	38.1007			95.1293	39.0388	-4.06497	66.8491	52.1769	25.1106			239.004	538.579	9.30239	241.866	332.989	403.507			3.13411	0.863633	-3.14928	2.802	1.67231	0.659058			0	0	1.29076	0	0	0			0	0	-4.06497	0	0	0			0
	18.7611	51.5582	35.9185	47.9423	34.9571	1.59404			73.3987	45.3575	56.204	28.077	42.9831	-3.96816			124.001	620.935	344.461	563.926	292.946	8.67802			3.91229	0.879733	1.56477	0.585642	1.2296	-2.48937			0	0	0	0	0	1.59404			0	0	0	0	0	-3.96816			0
	Measurement 12	Time:	2015-03-10 16:08:25						Measurement 12	Time:	2015-03-10 16:08:25						Measurement 12	Time:	2015-03-10 16:08:25						Measurement 12	Time:	2015-03-10 16:08:25						Measurement 12	Time:	2015-03-10 16:08:25						Measurement 12	Time:	2015-03-10 16:08:25						Measurement 12
	0.372316	32.5594	17.5816	24.2965	37.9029	21.5389			9.88041	32.8099	79.3772	42.4351	20.3794	66.8982			-0.506112	380.525	156.975	271.052	476.36	189.611			26.5377	1.00769	4.5148	1.74655	0.537674	3.10593			0.372316	0	0	0	0	0			9.88041	0	0	0	0	0			-0.506112
	33.5992	39.6024	20.5955	-2.08761	32.7349	17.7153			39.3417	44.249	63.1498	0.747675	46.8088	49.5011			399.551	489.836	194.805	-10.1496	417.31	146.551			1.17091	1.11733	3.06619	-0.358148	1.42993	2.79426			0	0	0	-2.08761	0	0			0	0	0	0.747675	0	0			0
	27.3356	40.8598	0.249297	21.2909	29.8881	31.7141			91.6348	36.5815	-3.45463	68.2608	49.6579	25.6892			214.995	511.253	3.05807	211.717	318.495	342.206			3.35222	0.895294	-13.8575	3.2061	1.66146	0.810027			0	0	0.249297	0	0	0			0	0	-3.45463	0	0	0			0
	16.1994	44.284	29.6879	36.3059	33.262	1.466			70.6625	41.2439	69.3544	27.2762	40.9393	-7.42274			104.833	539.962	286.953	428.277	276.95	7.59761			4.36204	0.93135	2.33612	0.751289	1.23081	-5.06326			0	0	0	0	0	1.466			0	0	0	0	0	-7.42274			0
[truncated: 59 more columns]

## Sheet: Time Events
Date:	2015-03-10 13:43:08
Time:	2015-03-10 13:43:08
Num Events:	54
Time	Event	Parameter
2015-03-10 13:43:08	Start
2015-03-10 13:43:41	Loading Cartridge
2015-03-10 13:44:06	Waiting after lowering cartridge in calibrant
2015-03-10 14:04:12	Mixing Calibrant
2015-03-10 14:05:20	Waiting after mixing
2015-03-10 14:07:24	Calibrating Cartridge
2015-03-10 14:08:52	Final Calibration Measure
2015-03-10 14:19:17	Mixing
2015-03-10 14:21:24	Waiting
2015-03-10 14:23:30	Mixing
2015-03-10 14:25:37	Waiting
2015-03-10 14:27:42	Mixing
2015-03-10 14:29:49	Waiting
2015-03-10 14:31:58	Mixing
2015-03-10 14:34:07	Waiting
2015-03-10 14:35:15	Mixing
2015-03-10 14:35:56	Measuring
2015-03-10 14:41:11	Mixing
2015-03-10 14:43:21	Waiting
2015-03-10 14:44:29	Measuring
2015-03-10 14:49:42	Injecting	A
2015-03-10 14:49:54	Mixing
2015-03-10 14:52:03	Waiting
2015-03-10 14:53:12	Measuring
2015-03-10 14:58:27	Mixing
2015-03-10 15:00:36	Waiting
2015-03-10 15:01:45	Measuring
2015-03-10 15:07:00	Mixing
2015-03-10 15:09:09	Waiting
2015-03-10 15:10:18	Measuring
2015-03-10 15:15:31	Injecting	B
2015-03-10 15:15:42	Mixing
2015-03-10 15:17:52	Waiting
2015-03-10 15:19:00	Measuring
2015-03-10 15:24:16	Mixing
2015-03-10 15:26:25	Waiting
2015-03-10 15:27:34	Measuring
2015-03-10 15:32:48	Injecting	C
2015-03-10 15:32:59	Mixing
2015-03-10 15:35:08	Waiting
2015-03-10 15:36:16	Measuring
2015-03-10 15:41:32	Mixing
2015-03-10 15:43:41	Waiting
2015-03-10 15:44:19	Measuring
2015-03-10 15:49:34	Injecting	D
2015-03-10 15:49:45	Mixing
2015-03-10 15:50:55	Waiting
2015-03-10 15:51:33	Measuring
2015-03-10 15:56:53	Mixing
2015-03-10 15:58:02	Waiting
2015-03-10 15:58:41	Measuring
2015-03-10 16:04:02	Mixing
2015-03-10 16:05:11	Waiting
2015-03-10 16:05:50	Measuring
Version Info
PM Board:	2.86
pH Board:	4.1
O2 Board:	4.1
Executable:	1.7.0.78
Controler DLL:	1.7.0.5
Operation DLL:	1.7.0.59
Instrument Id:	101398

## Sheet: Calibration
CALIBRATION DATA
O2 Calib. Date:	2015-03-10 14:07:24
AKOS
Ksv:	0.0189	FO:	38669.4
	CH 1	CH 2	CH 3	CH 4	CH 5	CH 6	CH 7	CH 8
Offset:	0	0	0	0	2194	2194	2202	2209
O2 Target:	10000
O2 LED Value
	1	2	3	4	5	6
A	523	561	494	539	440	560			Average:	610
B	597	641	701	729	691	632			Std Dev:	104.642
C	592	690	620	719	810	621			CV:	0.171545
D	419	623	693	509	774	462
O2 Cal Emission
	1	2	3	4	5	6
A	9990	9978	9996	9997	9990	9946
B	10006	9993	10021	10023	10023	9989
C	9982	9991	9969	10016	9984	10008
D	9989	9994	9975	9997	10003	9964
O2 LED Status
	1	2	3	4
A	Good	Good	Good	Good	Good	Good
B	Good	Good	Good	Good	Good	Good
C	Good	Good	Good	Good	Good	Good
D	Good	Good	Good	Good	Good	Good
O2 Initial Reference Delta
	1	2	3	4	5	6
A	5280	5721	4408	5389	4630	5027
B	6594	7774	5803	8264	9329	7547
C	7217	9112	7333	6645	10635	7021
D	6247	6342	9528	7231	9375	5335
pH Calib. Date:	2015-03-10 14:07:24
Gain Equation:	0	0	0.000541	0.0636
	CH 1	CH 2	CH 3	CH 4	CH 5	CH 6	CH 7	CH 8
Offset:	0	0	0	0	2201	2206	2198	2207
PH Target:	25000
PH LED Value
	1	2	3	4	5	6
A	920	866	612	589	459	667			Average:	714.292
B	663	584	480	498	946	699			Std Dev:	194.741
C	435	689	1028	996	762	623			CV:	0.272636
D	405	825	634	854	1059	850
PH Cal Emission
	1	2	3	4	5	6
A	24976	24966	24957	25025	25043	24994
B	24993	25033	25111	24891	25030	25005
C	25022	25073	25018	24945	25036	25018
D	24981	24917	25080	25056	25116	24981
PH LED Status
	1	2	3	4	5	6
A	Good	Good	Good	Good	Good	Good
B	Good	Good	Good	Good	Good	Good
C	Good	Good	Good	Good	Good	Good
D	Good	Good	Good	Good	Good	Good
PH Initial Reference Delta
	1	2	3	4	5	6
A	3752	3208	4630	3065	3406	3096
B	4945	7316	5187	5797	5337	5228
C	4387	4153	5558	12557	5627	3868
D	4473	6353	5648	4851	6610	5345
